# Supplementary material for: Functional characterization of a novel plant growth-promoting rhizobacterium enhancing root growth and salt stress tolerance
Source: Sci Rep. 2025 Aug 19;15:30405. doi: 10.1038/s41598-025-14065-1 (PMC12365279; doi:10.1038/s41598-025-14065-1)
Supplement: Supplementary file 1 — Supplementary Material 1 [file 41598_2025_14065_MOESM1_ESM.xlsx]

## Sheet: Table S1
Table S1. Nanopore sequencing annotation data of A-2 strain.
Locus_tag	Ftype	Length_bp	Start	End	Strand	Gene	EC_number	COG	Description
FKKODPOK_00001	CDS	1080	144	1223	+	ttuB_1			Putative tartrate transporter
FKKODPOK_00002	CDS	306	1797	2102	-				hypothetical protein
FKKODPOK_00003	CDS	546	2637	3182	+				hypothetical protein
FKKODPOK_00004	CDS	126	3634	3759	+				hypothetical protein
FKKODPOK_00005	CDS	534	3740	4273	+				hypothetical protein
FKKODPOK_00006	tRNA	76	4390	4465	-				tRNA-Thr(tgt)
FKKODPOK_00007	CDS	1206	4761	5966	-				hypothetical protein
FKKODPOK_00008	CDS	690	6110	6799	-	occM_1			Octopine transport system permease protein OccM
FKKODPOK_00009	CDS	696	6796	7491	-	hisQ_1		COG4215	Histidine transport system permease protein HisQ
FKKODPOK_00010	CDS	765	7560	8324	-	artJ_1		COG0834	ABC transporter arginine-binding protein 1
FKKODPOK_00011	CDS	774	8338	9111	-	occP			Octopine permease ATP-binding protein P
FKKODPOK_00012	CDS	1392	9531	10922	+	gabP		COG1113	GABA permease
FKKODPOK_00013	CDS	270	11131	11400	+				hypothetical protein
FKKODPOK_00014	CDS	549	11446	11994	-				hypothetical protein
FKKODPOK_00015	CDS	492	12082	12573	-				hypothetical protein
FKKODPOK_00016	CDS	654	12639	13292	-				hypothetical protein
FKKODPOK_00017	tRNA	76	13390	13465	-				tRNA-Phe(gaa)
FKKODPOK_00018	CDS	273	13568	13840	-			COG2924	putative Fe(2+)-trafficking protein
FKKODPOK_00019	CDS	1068	13837	14904	-	mutY	3.2.2.31	COG1194	Adenine DNA glycosylase
FKKODPOK_00020	CDS	2235	15097	17331	-				hypothetical protein
FKKODPOK_00021	CDS	1662	17721	19382	+				hypothetical protein
FKKODPOK_00022	CDS	594	19710	20303	+	hisB		COG0131	Histidine biosynthesis bifunctional protein HisB
FKKODPOK_00023	CDS	639	20303	20941	+	hisH	4.3.2.10	COG0118	Imidazole glycerol phosphate synthase subunit HisH
FKKODPOK_00024	CDS	258	20941	21198	+				hypothetical protein
FKKODPOK_00025	CDS	738	21222	21959	+	hisA	5.3.1.16	COG0106	1-(5-phosphoribosyl)-5-[(5-phosphoribosylamino)methylideneamino] imidazole-4-carboxamide isomerase
FKKODPOK_00026	CDS	771	21970	22740	+	hisF	4.3.2.10	COG0107	Imidazole glycerol phosphate synthase subunit HisF
FKKODPOK_00027	CDS	1518	22818	24335	-				hypothetical protein
FKKODPOK_00028	CDS	792	24526	25317	+				hypothetical protein
FKKODPOK_00029	CDS	801	25327	26127	-				hypothetical protein
FKKODPOK_00030	CDS	1332	26129	27460	-				hypothetical protein
FKKODPOK_00031	CDS	1311	27491	28801	-	envC		COG4942	Murein hydrolase activator EnvC
FKKODPOK_00032	CDS	1536	28943	30478	-	gpmI	5.4.2.12	COG0696	2,3-bisphosphoglycerate-independent phosphoglycerate mutase
FKKODPOK_00033	CDS	417	30621	31037	+	yibN		COG0607	putative protein YibN
FKKODPOK_00034	CDS	255	31039	31293	+	grxC_1		COG0695	Glutaredoxin 3
FKKODPOK_00035	CDS	492	31339	31830	+	secB		COG1952	Protein-export protein SecB
FKKODPOK_00036	CDS	456	31926	32381	-	trmL_1	2.1.1.207	COG0219	tRNA (cytidine(34)-2'-O)-methyltransferase
FKKODPOK_00037	CDS	417	32407	32823	+				hypothetical protein
FKKODPOK_00038	CDS	834	33170	34003	-	tauD_1	1.14.11.17	COG2175	Alpha-ketoglutarate-dependent taurine dioxygenase
FKKODPOK_00039	CDS	852	34069	34920	-	ssuC_1		COG0600	Putative aliphatic sulfonates transport permease protein SsuC
FKKODPOK_00040	CDS	792	34917	35708	-	tauB	7.6.2.7	COG4525	Taurine import ATP-binding protein TauB
FKKODPOK_00041	CDS	978	35739	36716	-	tauA_1		COG4521	Taurine-binding periplasmic protein
FKKODPOK_00042	CDS	1380	37535	38914	+	oprD_1	3.4.21.-		Porin D
FKKODPOK_00043	CDS	966	39205	40170	+	ssuA_1			Putative aliphatic sulfonates-binding protein
FKKODPOK_00044	CDS	789	40198	40986	+	ssuC_2		COG0600	Putative aliphatic sulfonates transport permease protein SsuC
FKKODPOK_00045	CDS	810	40983	41792	+	ssuB_1	3.6.3.-	COG1116	Aliphatic sulfonates import ATP-binding protein SsuB
FKKODPOK_00046	CDS	216	41844	42059	+				hypothetical protein
FKKODPOK_00047	CDS	633	42207	42839	-				hypothetical protein
FKKODPOK_00048	CDS	1377	43141	44517	-	puuA_1	6.3.1.11	COG0174	Gamma-glutamylputrescine synthetase PuuA
FKKODPOK_00049	CDS	795	44795	45589	+	puuD	3.5.1.94	COG2071	Gamma-glutamyl-gamma-aminobutyrate hydrolase PuuD
FKKODPOK_00050	CDS	1359	45632	46990	+	puuA_2	6.3.1.11	COG0174	Gamma-glutamylputrescine synthetase PuuA
FKKODPOK_00051	CDS	1365	47064	48428	+	spuC_1	2.6.1.113	COG0161	Putrescine--pyruvate aminotransferase
FKKODPOK_00052	CDS	1098	48616	49713	+	spuD_1		COG0687	Putrescine-binding periplasmic protein SpuD
FKKODPOK_00053	CDS	1095	49970	51064	+	spuE_1		COG0687	Spermidine-binding periplasmic protein SpuE
FKKODPOK_00054	CDS	1143	51121	52263	+	potA_1	7.6.2.11	COG3842	Spermidine/putrescine import ATP-binding protein PotA
FKKODPOK_00055	CDS	921	52260	53180	+	potH_1		COG1176	Putrescine transport system permease protein PotH
FKKODPOK_00056	CDS	891	53177	54067	+	ydcV_1			Inner membrane ABC transporter permease protein YdcV
FKKODPOK_00057	CDS	1254	54391	55644	+				hypothetical protein
FKKODPOK_00058	CDS	186	55760	55945	+				hypothetical protein
FKKODPOK_00059	CDS	390	55992	56381	+				hypothetical protein
FKKODPOK_00060	CDS	2409	56563	58971	-	quiP_1	3.5.1.97	COG2366	Acyl-homoserine lactone acylase QuiP
FKKODPOK_00061	CDS	915	59124	60038	+				hypothetical protein
FKKODPOK_00062	CDS	582	60146	60727	-				hypothetical protein
FKKODPOK_00063	CDS	942	60836	61777	+	menH_1	4.2.99.20		2-succinyl-6-hydroxy-2,4-cyclohexadiene-1-carboxylate synthase
FKKODPOK_00064	CDS	741	61882	62622	-				hypothetical protein
FKKODPOK_00065	CDS	639	62818	63456	+				hypothetical protein
FKKODPOK_00066	CDS	438	63626	64063	+				hypothetical protein
FKKODPOK_00067	CDS	1230	64130	65359	-	serA	1.1.1.95	COG0111	D-3-phosphoglycerate dehydrogenase
FKKODPOK_00068	CDS	1395	65559	66953	+		1.-.-.-	COG0277	putative FAD-linked oxidoreductase
FKKODPOK_00069	CDS	666	67019	67684	+	ycgM_1		COG0179	putative protein YcgM
FKKODPOK_00070	CDS	921	67868	68788	+	yjiK_1		COG3204	putative protein YjiK
FKKODPOK_00071	CDS	912	68998	69909	+	yjiK_2		COG3204	putative protein YjiK
FKKODPOK_00072	CDS	672	70078	70749	-	rpiA	5.3.1.6	COG0120	Ribose-5-phosphate isomerase A
FKKODPOK_00073	CDS	1515	70896	72410	+	ilvA_1	4.3.1.19	COG1171	L-threonine dehydratase biosynthetic IlvA
FKKODPOK_00074	CDS	429	72585	73013	+				hypothetical protein
FKKODPOK_00075	CDS	237	73295	73531	+				hypothetical protein
FKKODPOK_00076	CDS	657	73662	74318	-		3.1.3.-	COG0560	putative phosphatase
FKKODPOK_00077	CDS	480	74484	74963	+	rppH_1	3.6.1.-	COG0494	RNA pyrophosphohydrolase
FKKODPOK_00078	CDS	2280	74985	77264	+	ptsP	2.7.3.9	COG3605	Phosphoenolpyruvate-dependent phosphotransferase system
FKKODPOK_00079	CDS	747	77375	78121	-				hypothetical protein
FKKODPOK_00080	CDS	783	78237	79019	+				hypothetical protein
FKKODPOK_00081	CDS	813	79065	79877	+	lgt	2.5.1.145	COG0682	Phosphatidylglycerol--prolipoprotein diacylglyceryl transferase
FKKODPOK_00082	CDS	834	79935	80768	+	thyA	2.1.1.45	COG0207	Thymidylate synthase
FKKODPOK_00083	CDS	1158	81123	82280	+	cfa	2.1.1.79	COG2230	Cyclopropane-fatty-acyl-phospholipid synthase
FKKODPOK_00084	CDS	1449	82555	84003	+	katA_1	1.11.1.6	COG0753	Catalase
FKKODPOK_00085	CDS	459	84154	84612	-	zntR		COG0789	HTH-type transcriptional regulator ZntR
FKKODPOK_00086	CDS	2283	84697	86979	+	cadA	3.6.3.3		Cadmium-transporting ATPase
FKKODPOK_00087	CDS	804	87144	87947	-				hypothetical protein
FKKODPOK_00088	CDS	1206	87961	89166	-	hutI	3.5.2.7	COG1228	Imidazolonepropionase
FKKODPOK_00089	CDS	1389	89182	90570	-	proY		COG1113	Proline-specific permease ProY
FKKODPOK_00090	CDS	1551	90794	92344	-	hutH_1	4.3.1.3	COG2986	Histidine ammonia-lyase
FKKODPOK_00091	CDS	1650	92341	93990	-	hutH_2	4.3.1.3	COG2986	Histidine ammonia-lyase
FKKODPOK_00092	CDS	831	94005	94835	-	opuAA	7.6.2.9	COG4175	Glycine betaine transport ATP-binding protein OpuAA
FKKODPOK_00093	CDS	852	94832	95683	-	ousW		COG4176	Glycine betaine/choline transport system permease protein OusW
FKKODPOK_00094	CDS	966	95817	96782	-				hypothetical protein
FKKODPOK_00095	CDS	1554	96917	98470	-				hypothetical protein
FKKODPOK_00096	CDS	1698	98489	100186	-	hutU	4.2.1.49	COG2987	Urocanate hydratase
FKKODPOK_00097	CDS	585	100694	101278	+	sigF		COG1595	ECF RNA polymerase sigma factor SigF
FKKODPOK_00098	CDS	642	101275	101916	+	nrsf		COG4944	putative anti-sigma-F factor NrsF
FKKODPOK_00099	CDS	738	101960	102697	-				hypothetical protein
FKKODPOK_00100	CDS	495	102694	103188	-	sigK_1		COG1595	ECF RNA polymerase sigma factor SigK
FKKODPOK_00101	CDS	531	103363	103893	-				hypothetical protein
FKKODPOK_00102	CDS	1179	104018	105196	-	nhaA_1		COG3004	Na(+)/H(+) antiporter NhaA
FKKODPOK_00103	CDS	594	105251	105844	-	ves			Protein Ves
FKKODPOK_00104	CDS	750	105841	106590	-	nagR_1		COG2188	HTH-type transcriptional repressor NagR
FKKODPOK_00105	CDS	1365	106748	108112	+		3.5.4.32	COG0402	8-oxoguanine deaminase
FKKODPOK_00106	CDS	588	108235	108822	-	blc		COG3040	Outer membrane lipoprotein Blc
FKKODPOK_00107	CDS	255	108819	109073	-				hypothetical protein
FKKODPOK_00108	CDS	273	109301	109573	+				hypothetical protein
FKKODPOK_00109	CDS	333	109570	109902	+				hypothetical protein
FKKODPOK_00110	CDS	603	109905	110507	-				hypothetical protein
FKKODPOK_00111	CDS	1011	110513	111523	-	fbp_1	3.1.3.11	COG0158	Fructose-1,6-bisphosphatase class 1
FKKODPOK_00112	CDS	1383	111725	113107	-				hypothetical protein
FKKODPOK_00113	CDS	2841	113104	115944	-				hypothetical protein
FKKODPOK_00114	CDS	2484	116196	118679	-	malP	2.4.1.1	COG0058	Maltodextrin phosphorylase
FKKODPOK_00115	CDS	972	119141	120112	+	pip	3.4.11.5		Proline iminopeptidase
FKKODPOK_00116	CDS	438	120215	120652	+	dtd	3.1.1.96	COG1490	D-aminoacyl-tRNA deacylase
FKKODPOK_00117	CDS	1980	120917	122896	+	mdoG			Glucans biosynthesis protein G
FKKODPOK_00118	CDS	2589	122889	125477	+	opgH	2.4.1.-	COG2943	Glucans biosynthesis glucosyltransferase H
FKKODPOK_00119	CDS	1470	125542	127011	-	mcpQ_1		COG0840	Methyl-accepting chemotaxis protein McpQ
FKKODPOK_00120	CDS	471	127012	127482	-				hypothetical protein
FKKODPOK_00121	CDS	1917	127806	129722	-	mcpQ_2		COG0840	Methyl-accepting chemotaxis protein McpQ
FKKODPOK_00122	CDS	708	129917	130624	-				hypothetical protein
FKKODPOK_00123	CDS	795	130621	131415	-	tatC		COG0805	Sec-independent protein translocase protein TatC
FKKODPOK_00124	CDS	534	131412	131945	-	tatB			Sec-independent protein translocase protein TatB
FKKODPOK_00125	CDS	273	131956	132228	-	tatA_1		COG1826	Sec-independent protein translocase protein TatA
FKKODPOK_00126	CDS	333	132272	132604	-	hisE	3.6.1.31	COG0140	Phosphoribosyl-ATP pyrophosphatase
FKKODPOK_00127	CDS	393	132607	132999	-	hisI	3.5.4.19		Phosphoribosyl-AMP cyclohydrolase
FKKODPOK_00128	CDS	1620	133056	134675	-	ubiB	2.7.-.-	COG0661	putative protein kinase UbiB
FKKODPOK_00129	CDS	624	134672	135295	-	ubiJ			Ubiquinone biosynthesis accessory factor UbiJ
FKKODPOK_00130	CDS	801	135295	136095	-	ubiE	2.1.1.163	COG2226	Ubiquinone/menaquinone biosynthesis C-methyltransferase UbiE
FKKODPOK_00131	CDS	279	136207	136485	+				hypothetical protein
FKKODPOK_00132	CDS	438	136728	137165	+				hypothetical protein
FKKODPOK_00133	CDS	951	137176	138126	+				hypothetical protein
FKKODPOK_00134	CDS	615	138535	139149	-				hypothetical protein
FKKODPOK_00135	CDS	1683	139325	141007	-	phaC_1	2.3.1.-	COG3243	Poly(3-hydroxyalkanoate) polymerase subunit PhaC
FKKODPOK_00136	CDS	855	141172	142026	-	catD_1	3.1.1.24	COG0596	3-oxoadipate enol-lactonase 2
FKKODPOK_00137	CDS	1680	142154	143833	-	phaC_2	2.3.1.-	COG3243	Poly(3-hydroxyalkanoate) polymerase subunit PhaC
FKKODPOK_00138	CDS	378	144175	144552	-				hypothetical protein
FKKODPOK_00139	CDS	1338	144655	145992	-	hslU		COG1220	ATP-dependent protease ATPase subunit HslU
FKKODPOK_00140	CDS	531	146060	146590	-	hslV	3.4.25.2	COG5405	ATP-dependent protease subunit HslV
FKKODPOK_00141	CDS	693	146824	147516	-	ftsN			Cell division protein FtsN
FKKODPOK_00142	CDS	1737	147518	149254	-	argS	6.1.1.19	COG0018	Arginine--tRNA ligase
FKKODPOK_00143	CDS	2220	149438	151657	-	priA	3.6.4.-	COG1198	Primosomal protein N'
FKKODPOK_00144	CDS	222	151825	152046	+	rpmE		COG0254	50S ribosomal protein L31
FKKODPOK_00145	CDS	675	152199	152873	+				hypothetical protein
FKKODPOK_00146	CDS	1269	153054	154322	+	maeB	1.1.1.40	COG0281	NADP-dependent malic enzyme
FKKODPOK_00147	CDS	2478	154469	156946	-	mrcA		COG5009	Penicillin-binding protein 1A
FKKODPOK_00148	CDS	1065	157153	158217	+	ftsA_1			Cell division protein FtsA
FKKODPOK_00149	CDS	567	158217	158783	+				hypothetical protein
FKKODPOK_00150	CDS	648	158780	159427	+				hypothetical protein
FKKODPOK_00151	CDS	528	159424	159951	+				hypothetical protein
FKKODPOK_00152	CDS	2085	160005	162089	+	pilQ			Type IV pilus biogenesis and competence protein PilQ
FKKODPOK_00153	CDS	492	162121	162612	+	aroK	2.7.1.71	COG0703	Shikimate kinase 1
FKKODPOK_00154	CDS	1104	162745	163848	+	aroB	4.2.3.4	COG0337	3-dehydroquinate synthase
FKKODPOK_00155	CDS	1620	163859	165478	+	damX			Cell division protein DamX
FKKODPOK_00156	CDS	4446	165837	170282	+	gltB	1.4.1.13	COG0067	Glutamate synthase [NADPH] large chain
FKKODPOK_00157	CDS	1419	170417	171835	+	gltD	1.4.1.13	COG0493	Glutamate synthase [NADPH] small chain
FKKODPOK_00158	CDS	1065	172100	173164	+	hemE	4.1.1.37	COG0407	Uroporphyrinogen decarboxylase
FKKODPOK_00159	CDS	297	173236	173532	-	yddM		COG3093	putative HTH-type transcriptional regulator YddM
FKKODPOK_00160	CDS	279	173547	173825	-	higB	3.1.-.-		Endoribonuclease HigB
FKKODPOK_00161	CDS	1269	173926	175194	-	ynfM			Inner membrane transport protein YnfM
FKKODPOK_00162	CDS	891	175309	176199	+	benM_1			HTH-type transcriptional regulator BenM
FKKODPOK_00163	CDS	447	176362	176808	-				hypothetical protein
FKKODPOK_00164	CDS	1227	176841	178067	-	fabF_1	2.3.1.179	COG0304	3-oxoacyl-[acyl-carrier-protein] synthase 2
FKKODPOK_00165	CDS	729	178067	178795	-	fabG_1	1.1.1.100		3-oxoacyl-[acyl-carrier-protein] reductase FabG
FKKODPOK_00166	CDS	474	178788	179261	-				hypothetical protein
FKKODPOK_00167	CDS	1197	179258	180454	-	fabF_2	2.3.1.179		3-oxoacyl-[acyl-carrier-protein] synthase 2
FKKODPOK_00168	CDS	489	180451	180939	-				hypothetical protein
FKKODPOK_00169	CDS	747	180936	181682	-	COQ5_1	2.1.1.163		2-methoxy-6-polyprenyl-1,4-benzoquinol methylase, mitochondrial
FKKODPOK_00170	CDS	1248	181679	182926	-				hypothetical protein
FKKODPOK_00171	CDS	2367	182917	185283	-				hypothetical protein
FKKODPOK_00172	CDS	606	185273	185878	-				hypothetical protein
FKKODPOK_00173	CDS	426	185875	186300	-				hypothetical protein
FKKODPOK_00174	CDS	1545	186293	187837	-	hutH_3	4.3.1.3	COG2986	Histidine ammonia-lyase
FKKODPOK_00175	CDS	945	187818	188762	-				hypothetical protein
FKKODPOK_00176	CDS	735	188759	189493	-				hypothetical protein
FKKODPOK_00177	CDS	1680	189616	191295	-	acs_1	6.2.1.1		Acetyl-coenzyme A synthetase
FKKODPOK_00178	CDS	546	191292	191837	-				hypothetical protein
FKKODPOK_00179	CDS	255	191834	192088	-	acpP_1		COG0236	Acyl carrier protein
FKKODPOK_00180	CDS	261	192098	192358	-				hypothetical protein
FKKODPOK_00181	CDS	813	192333	193145	-				hypothetical protein
FKKODPOK_00182	CDS	729	193121	193849	-				hypothetical protein
FKKODPOK_00183	CDS	780	194201	194980	+	soj_1	3.6.-.-	COG1192	Sporulation initiation inhibitor protein Soj
FKKODPOK_00184	CDS	372	195056	195427	-				hypothetical protein
FKKODPOK_00185	CDS	435	195564	195998	-	trxC	1.8.1.8	COG0526	Thioredoxin 2
FKKODPOK_00186	CDS	291	196245	196535	+	chpS			Antitoxin ChpS
FKKODPOK_00187	CDS	720	197177	197896	+				hypothetical protein
FKKODPOK_00188	CDS	630	199030	199659	+				hypothetical protein
FKKODPOK_00189	CDS	1464	199643	201106	-	selO	2.7.7.-	COG0397	Protein adenylyltransferase SelO
FKKODPOK_00190	CDS	3369	201155	204523	-	mscK		COG3264	Mechanosensitive channel MscK
FKKODPOK_00191	CDS	1743	204560	206302	-	nhaP2_1		COG3263	K(+)/H(+) antiporter NhaP2
FKKODPOK_00192	CDS	3366	206578	209943	+				hypothetical protein
FKKODPOK_00193	CDS	1803	210010	211812	-	dmdC_1	1.3.8.-	COG1960	3-methylmercaptopropionyl-CoA dehydrogenase
FKKODPOK_00194	CDS	3954	212085	216038	-	putA		COG0506	Bifunctional protein PutA
FKKODPOK_00195	CDS	1485	216488	217972	+	putP		COG0591	Sodium/proline symporter
FKKODPOK_00196	CDS	672	218046	218717	-				hypothetical protein
FKKODPOK_00197	CDS	2142	219036	221177	+	rcsC_1	2.7.13.3		Sensor histidine kinase RcsC
FKKODPOK_00198	CDS	513	221218	221730	+	ygjP	3.6.1.-	COG1451	UTP pyrophosphatase
FKKODPOK_00199	CDS	297	221762	222058	+				hypothetical protein
FKKODPOK_00200	CDS	459	222075	222533	-	elaA		COG2153	Protein ElaA
FKKODPOK_00201	CDS	738	222888	223625	+				hypothetical protein
FKKODPOK_00202	CDS	2208	223606	225813	-	yccS		COG1289	Inner membrane protein YccS
FKKODPOK_00203	CDS	1179	226035	227213	-			COG2081	putative protein
FKKODPOK_00204	CDS	1380	227373	228752	-	dbpA	3.6.4.13	COG0513	ATP-dependent RNA helicase DbpA
FKKODPOK_00205	CDS	1443	228995	230437	-	hsrA_1			putative transport protein HsrA
FKKODPOK_00206	CDS	1326	230645	231970	-				hypothetical protein
FKKODPOK_00207	CDS	1443	231970	233412	-				hypothetical protein
FKKODPOK_00208	CDS	1707	233617	235323	-	betA	1.1.99.1	COG2303	Oxygen-dependent choline dehydrogenase
FKKODPOK_00209	CDS	1473	235463	236935	-	betB	1.2.1.8	COG1012	NAD/NADP-dependent betaine aldehyde dehydrogenase
FKKODPOK_00210	CDS	594	237011	237604	-	betI		COG1309	HTH-type transcriptional regulator BetI
FKKODPOK_00211	CDS	1182	237905	239086	-	btuD_1	7.6.2.8		Vitamin B12 import ATP-binding protein BtuD
FKKODPOK_00212	CDS	846	239083	239928	-	opuAB_1		COG4176	Glycine betaine transport system permease protein OpuAB
FKKODPOK_00213	CDS	948	239996	240943	-				hypothetical protein
FKKODPOK_00214	CDS	1377	241421	242797	+	tdcG	4.3.1.17	COG1760	L-serine dehydratase TdcG
FKKODPOK_00215	CDS	1104	243389	244492	+	cdhR_1		COG4977	HTH-type transcriptional regulator CdhR
FKKODPOK_00216	CDS	267	244617	244883	-				hypothetical protein
FKKODPOK_00217	CDS	843	245216	246058	+	rlmJ	2.1.1.266	COG2961	Ribosomal RNA large subunit methyltransferase J
FKKODPOK_00218	CDS	660	246186	246845	-	msrA_1	1.8.4.11	COG0225	Peptide methionine sulfoxide reductase MsrA
FKKODPOK_00219	CDS	2694	246990	249683	-				hypothetical protein
FKKODPOK_00220	CDS	1656	250460	252115	-	aceF_1	2.3.1.12	COG0508	Dihydrolipoyllysine-residue acetyltransferase component of pyruvate dehydrogenase complex
FKKODPOK_00221	CDS	2649	252266	254914	-	aceE_1	1.2.4.1	COG2609	Pyruvate dehydrogenase E1 component
FKKODPOK_00222	CDS	2952	255302	258253	+	glnE		COG1391	Bifunctional glutamine synthetase adenylyltransferase/adenylyl-removing enzyme
FKKODPOK_00223	CDS	1035	258513	259547	+	rfaF	2.-.-.-	COG0859	ADP-heptose--LPS heptosyltransferase 2
FKKODPOK_00224	CDS	1068	259549	260616	+	rfaC	2.-.-.-	COG0859	Lipopolysaccharide heptosyltransferase 1
FKKODPOK_00225	CDS	1125	260616	261740	+	rfaG	2.4.-.-		Lipopolysaccharide core biosynthesis protein RfaG
FKKODPOK_00226	CDS	807	261737	262543	+	rfaP	2.7.1.-		Lipopolysaccharide core heptose(I) kinase RfaP
FKKODPOK_00227	CDS	735	262543	263277	+	kdkA_1	2.7.1.166		3-deoxy-D-manno-octulosonic acid kinase
FKKODPOK_00228	CDS	756	263274	264029	+				hypothetical protein
FKKODPOK_00229	CDS	1440	264285	265724	+	kdkA_2	2.7.1.166		3-deoxy-D-manno-octulosonic acid kinase
FKKODPOK_00230	CDS	6114	265778	271891	-				hypothetical protein
FKKODPOK_00231	CDS	1758	272229	273986	+	tobZ	6.1.2.2		nebramycin 5' synthase
FKKODPOK_00232	CDS	1131	273970	275100	+	mshA_1	2.4.1.250		D-inositol-3-phosphate glycosyltransferase
FKKODPOK_00233	CDS	897	275100	275996	+				hypothetical protein
FKKODPOK_00234	CDS	1488	275966	277453	+				hypothetical protein
FKKODPOK_00235	CDS	957	277462	278418	+				hypothetical protein
FKKODPOK_00236	CDS	885	278582	279466	+				hypothetical protein
FKKODPOK_00237	CDS	1275	279409	280683	+				hypothetical protein
FKKODPOK_00238	CDS	654	280690	281343	-				hypothetical protein
FKKODPOK_00239	CDS	1854	281399	283252	+	msbA_1	7.5.2.6	COG1132	Lipid A export ATP-binding/permease protein MsbA
FKKODPOK_00240	CDS	1422	283479	284900	+	hldE		COG2870	Bifunctional protein HldE
FKKODPOK_00241	CDS	972	285024	285995	-				hypothetical protein
FKKODPOK_00242	CDS	810	286032	286841	-				hypothetical protein
FKKODPOK_00243	CDS	1176	286838	288013	-		1.-.-.-	COG0578	putative FAD-dependent oxidoreductase
FKKODPOK_00244	CDS	333	288078	288410	-			COG2076	Multidrug transporter
FKKODPOK_00245	CDS	885	288503	289387	+	yhaJ_1			HTH-type transcriptional regulator YhaJ
FKKODPOK_00246	CDS	1275	289402	290676	+	waaA	2.4.99.12	COG1519	3-deoxy-D-manno-octulosonic acid transferase
FKKODPOK_00247	CDS	1440	290818	292257	-	tolC		COG1538	Outer membrane protein TolC
FKKODPOK_00248	CDS	1887	292699	294585	+	thiC	4.1.99.17	COG0422	Phosphomethylpyrimidine synthase
FKKODPOK_00249	CDS	1290	294686	295975	+	codB		COG1457	Cytosine permease
FKKODPOK_00250	CDS	747	295944	296690	-				hypothetical protein
FKKODPOK_00251	CDS	618	296911	297528	+	nudF	3.6.1.13		ADP-ribose pyrophosphatase
FKKODPOK_00252	CDS	453	297519	297971	+				hypothetical protein
FKKODPOK_00253	CDS	810	298718	299527	+	cpdA	3.1.4.53	COG1409	3',5'-cyclic adenosine monophosphate phosphodiesterase CpdA
FKKODPOK_00254	CDS	621	299666	300286	+				hypothetical protein
FKKODPOK_00255	CDS	1905	300375	302279	+	parE	5.6.2.2	COG0187	DNA topoisomerase 4 subunit B
FKKODPOK_00256	CDS	981	302276	303256	+				hypothetical protein
FKKODPOK_00257	CDS	522	303253	303774	+				hypothetical protein
FKKODPOK_00258	CDS	2259	303785	306043	+	parC	5.6.2.2	COG0188	DNA topoisomerase 4 subunit A
FKKODPOK_00259	CDS	564	306369	306932	+				hypothetical protein
FKKODPOK_00260	CDS	1530	307147	308676	-				hypothetical protein
FKKODPOK_00261	CDS	1218	308807	310024	+	serB2	3.1.3.3	COG0560	Phosphoserine phosphatase SerB2
FKKODPOK_00262	CDS	1788	310131	311918	-	fimW			Cyclic-di-GMP receptor FimW
FKKODPOK_00263	CDS	864	312199	313062	-	psd	4.1.1.65	COG0688	Phosphatidylserine decarboxylase proenzyme
FKKODPOK_00264	CDS	816	313129	313944	-	rhdA	2.8.1.1	COG2897	Thiosulfate sulfurtransferase
FKKODPOK_00265	CDS	1536	313991	315526	-				hypothetical protein
FKKODPOK_00266	CDS	852	315738	316589	+	motA		COG1291	Motility protein A
FKKODPOK_00267	CDS	1035	316593	317627	+	motB_1		COG1360	Motility protein B
FKKODPOK_00268	CDS	1032	317686	318717	-	rsgA	3.6.1.-	COG1162	Small ribosomal subunit biogenesis GTPase RsgA
FKKODPOK_00269	CDS	537	318830	319366	+	orn	3.1.-.-	COG1949	Oligoribonuclease
FKKODPOK_00270	CDS	612	319462	320073	+				hypothetical protein
FKKODPOK_00271	CDS	1116	320166	321281	-	queG	1.17.99.6		Epoxyqueuosine reductase
FKKODPOK_00272	CDS	1497	321345	322841	+	nnr		COG0062	Bifunctional NAD(P)H-hydrate repair enzyme Nnr
FKKODPOK_00273	CDS	471	322829	323299	+	tsaE		COG0802	tRNA threonylcarbamoyladenosine biosynthesis protein TsaE
FKKODPOK_00274	CDS	1422	323320	324741	+	amiC_1	3.5.1.28	COG0860	N-acetylmuramoyl-L-alanine amidase AmiC
FKKODPOK_00275	CDS	1989	324738	326726	+	mutL			DNA mismatch repair protein MutL
FKKODPOK_00276	CDS	972	326726	327697	+	miaA	2.5.1.75	COG0324	tRNA dimethylallyltransferase
FKKODPOK_00277	CDS	261	327788	328048	+	hfq		COG1923	RNA-binding protein Hfq
FKKODPOK_00278	CDS	1302	328061	329362	+	hflX		COG2262	GTPase HflX
FKKODPOK_00279	CDS	1179	329459	330637	+	hflK		COG0330	Modulator of FtsH protease HflK
FKKODPOK_00280	CDS	870	330637	331506	+	hflC		COG0330	Modulator of FtsH protease HflC
FKKODPOK_00281	CDS	1188	331800	332987	+	hisZ		COG3705	ATP phosphoribosyltransferase regulatory subunit
FKKODPOK_00282	CDS	1293	333042	334334	+	purA	6.3.4.4	COG0104	Adenylosuccinate synthetase
FKKODPOK_00283	CDS	1935	334485	336419	+				hypothetical protein
FKKODPOK_00284	tRNA	87	336578	336664	-				tRNA-Leu(cag)
FKKODPOK_00285	tRNA	87	336876	336962	-				tRNA-Leu(cag)
FKKODPOK_00286	CDS	2628	337190	339817	+	rnr	3.1.13.1	COG0557	Ribonuclease R
FKKODPOK_00287	CDS	762	339814	340575	+	rlmB	2.1.1.185	COG0566	23S rRNA (guanosine-2'-O-)-methyltransferase RlmB
FKKODPOK_00288	CDS	423	340826	341248	+	rpsF		COG0360	30S ribosomal protein S6
FKKODPOK_00289	CDS	231	341277	341507	+	rpsR		COG0238	30S ribosomal protein S18
FKKODPOK_00290	CDS	897	341550	342446	+				hypothetical protein
FKKODPOK_00291	CDS	447	342467	342913	+	rplI		COG0359	50S ribosomal protein L9
FKKODPOK_00292	CDS	1398	343063	344460	+	dnaB	3.6.4.12	COG0305	Replicative DNA helicase
FKKODPOK_00293	CDS	822	344476	345297	-				hypothetical protein
FKKODPOK_00294	CDS	2118	345239	347356	-	yenC2			Toxin subunit YenC2
FKKODPOK_00295	CDS	2310	347569	349878	+				hypothetical protein
FKKODPOK_00296	CDS	684	350054	350737	-				hypothetical protein
FKKODPOK_00297	CDS	489	351275	351763	-	hcp1_1		COG3157	Protein hcp1
FKKODPOK_00298	CDS	3294	352196	355489	+				hypothetical protein
FKKODPOK_00299	CDS	2508	355621	358128	+			COG2307	putative protein
FKKODPOK_00300	CDS	897	358128	359024	+			COG1305	putative protein
FKKODPOK_00301	CDS	162	359033	359194	-				hypothetical protein
FKKODPOK_00302	CDS	120	359304	359423	-				hypothetical protein
FKKODPOK_00303	CDS	447	359617	360063	+				Azurin
FKKODPOK_00304	CDS	1026	360166	361191	-				hypothetical protein
FKKODPOK_00305	CDS	828	361460	362287	-	nadE_1	6.3.1.5	COG0171	NH(3)-dependent NAD(+) synthetase
FKKODPOK_00306	CDS	1200	362353	363552	-	pncB2	6.3.4.21	COG1488	Nicotinate phosphoribosyltransferase 2
FKKODPOK_00307	CDS	906	363710	364615	-	gcvA_1			Glycine cleavage system transcriptional activator
FKKODPOK_00308	CDS	1491	364790	366280	+	gabD	1.2.1.79	COG1012	Succinate-semialdehyde dehydrogenase [NADP(+)]
FKKODPOK_00309	CDS	1284	366468	367751	+	puuB_1	1.4.3.-		Gamma-glutamylputrescine oxidoreductase
FKKODPOK_00310	CDS	1134	368109	369242	+	braC_1		COG0683	Leucine-, isoleucine-, valine-, threonine-, and alanine-binding protein
FKKODPOK_00311	CDS	915	369429	370343	+	livH_1		COG0559	High-affinity branched-chain amino acid transport system permease protein LivH
FKKODPOK_00312	CDS	1296	370346	371641	+				hypothetical protein
FKKODPOK_00313	CDS	876	371641	372516	+	glnQ_1			Glutamine transport ATP-binding protein GlnQ
FKKODPOK_00314	CDS	717	372513	373229	+	livF_1		COG0410	High-affinity branched-chain amino acid transport ATP-binding protein LivF
FKKODPOK_00315	CDS	774	374114	374887	+	isfD_1	1.1.1.313	COG4221	Sulfoacetaldehyde reductase
FKKODPOK_00316	CDS	1137	375032	376168	-		5.1.3.11	COG2942	Cellobiose 2-epimerase
FKKODPOK_00317	CDS	588	376342	376929	-				hypothetical protein
FKKODPOK_00318	CDS	615	376955	377569	-	ureG		COG0378	Urease accessory protein UreG
FKKODPOK_00319	CDS	675	377632	378306	-	ureF		COG0830	Urease accessory protein UreF
FKKODPOK_00320	CDS	501	378303	378803	-	ureE			Urease accessory protein UreE
FKKODPOK_00321	CDS	633	378982	379614	-	fabR		COG1309	HTH-type transcriptional repressor FabR
FKKODPOK_00322	CDS	270	379757	380026	-				hypothetical protein
FKKODPOK_00323	CDS	2067	380343	382409	+				hypothetical protein
FKKODPOK_00324	CDS	534	382734	383267	-				hypothetical protein
FKKODPOK_00325	CDS	339	383423	383761	-	osmE			Osmotically-inducible putative lipoprotein OsmE
FKKODPOK_00326	CDS	891	383932	384822	+	lips_1	3.1.1.3		Triacylglycerol lipase
FKKODPOK_00327	CDS	882	385121	386002	-				hypothetical protein
FKKODPOK_00328	CDS	294	386154	386447	+	psiF			Phosphate starvation-inducible protein PsiF
FKKODPOK_00329	CDS	1011	386683	387693	+				hypothetical protein
FKKODPOK_00330	CDS	1266	387846	389111	-	dnaK_1		COG0443	Chaperone protein DnaK
FKKODPOK_00331	CDS	966	389410	390375	+	cbpA		COG2214	Curved DNA-binding protein
FKKODPOK_00332	CDS	120	390378	390497	+				hypothetical protein
FKKODPOK_00333	CDS	237	390442	390678	+	cbpM			Chaperone modulatory protein CbpM
FKKODPOK_00334	CDS	1134	390880	392013	-	sasA_1	2.7.-.-		Adaptive-response sensory-kinase SasA
FKKODPOK_00335	CDS	1701	392221	393921	-	ureC	3.5.1.5		Urease subunit alpha
FKKODPOK_00336	CDS	306	394059	394364	-	ureB	3.5.1.5		Urease subunit beta
FKKODPOK_00337	CDS	537	394361	394897	-	ttr	2.3.1.-		Acetyltransferase
FKKODPOK_00338	CDS	552	394926	395477	-		2.3.1.-		L-methionine sulfoximine/L-methionine sulfone acetyltransferase
FKKODPOK_00339	CDS	303	395507	395809	-	ureA	3.5.1.5		Urease subunit gamma
FKKODPOK_00340	CDS	846	395882	396727	-	ureD		COG0829	Urease accessory protein UreD
FKKODPOK_00341	CDS	699	396777	397475	-	livF_2		COG0410	High-affinity branched-chain amino acid transport ATP-binding protein LivF
FKKODPOK_00342	CDS	855	397609	398463	-	lptB_1	3.6.3.-	COG1137	Lipopolysaccharide export system ATP-binding protein LptB
FKKODPOK_00343	CDS	1077	398474	399550	-				hypothetical protein
FKKODPOK_00344	CDS	1590	399550	401139	-				hypothetical protein
FKKODPOK_00345	CDS	1266	401309	402574	-	amiC_2			Aliphatic amidase expression-regulating protein
FKKODPOK_00346	CDS	1374	402918	404291	-				hypothetical protein
FKKODPOK_00347	CDS	456	404380	404835	-				hypothetical protein
FKKODPOK_00348	CDS	489	404863	405351	-				hypothetical protein
FKKODPOK_00349	CDS	435	405405	405839	-				hypothetical protein
FKKODPOK_00350	CDS	417	405956	406372	-				hypothetical protein
FKKODPOK_00351	CDS	747	406762	407508	-	cobK	1.3.1.54		Precorrin-6A reductase
FKKODPOK_00352	CDS	1203	407508	408710	-	cobL	2.1.1.132		Precorrin-6Y C(5,15)-methyltransferase [decarboxylating]
FKKODPOK_00353	CDS	1353	408914	410266	+	sir_1	1.8.7.1	COG0155	Sulfite reductase [ferredoxin]
FKKODPOK_00354	CDS	627	410259	410885	+	cobH	5.4.99.61		Precorrin-8X methylmutase
FKKODPOK_00355	CDS	735	410882	411616	+	cobI	2.1.1.130		Precorrin-2 C(20)-methyltransferase
FKKODPOK_00356	CDS	1713	411616	413328	+				hypothetical protein
FKKODPOK_00357	CDS	807	413676	414482	+				hypothetical protein
FKKODPOK_00358	CDS	771	414485	415255	+				hypothetical protein
FKKODPOK_00359	CDS	642	415239	415880	+				hypothetical protein
FKKODPOK_00360	CDS	597	415894	416490	-				hypothetical protein
FKKODPOK_00361	CDS	2796	416556	419351	-	rcsC_2	2.7.13.3		Sensor histidine kinase RcsC
FKKODPOK_00362	CDS	1350	419446	420795	-	purD	6.3.4.13	COG0151	Phosphoribosylamine--glycine ligase
FKKODPOK_00363	CDS	1608	420923	422530	-	purH		COG0138	Bifunctional purine biosynthesis protein PurH
FKKODPOK_00364	CDS	321	422606	422926	-	fis			DNA-binding protein Fis
FKKODPOK_00365	CDS	1014	422923	423936	-	dusB	1.3.1.-	COG0042	tRNA-dihydrouridine synthase B
FKKODPOK_00366	CDS	1371	424229	425599	-				hypothetical protein
FKKODPOK_00367	CDS	879	425644	426522	-	prmA	2.1.1.-	COG2264	Ribosomal protein L11 methyltransferase
FKKODPOK_00368	CDS	1350	426658	428007	-	accC	6.3.4.14	COG0439	Biotin carboxylase
FKKODPOK_00369	CDS	459	428025	428483	-	accB		COG0511	Biotin carboxyl carrier protein of acetyl-CoA carboxylase
FKKODPOK_00370	CDS	453	428564	429016	-	aroQ1	4.2.1.10	COG0757	3-dehydroquinate dehydratase 1
FKKODPOK_00371	CDS	1791	429181	430971	-	dsbD_1	1.8.1.8	COG4232	Thiol:disulfide interchange protein DsbD
FKKODPOK_00372	CDS	1659	431494	433152	-	cheB_1	3.5.1.44		Protein-glutamate methylesterase/protein-glutamine glutaminase
FKKODPOK_00373	CDS	1095	433539	434633	+				hypothetical protein
FKKODPOK_00374	CDS	546	434637	435182	+	yfcD	3.6.-.-		putative Nudix hydrolase YfcD
FKKODPOK_00375	CDS	372	435368	435739	+	yciH		COG0023	putative protein YciH
FKKODPOK_00376	CDS	1914	435925	437838	+	speA	4.1.1.19		Biosynthetic arginine decarboxylase
FKKODPOK_00377	CDS	1164	438026	439189	+				hypothetical protein
FKKODPOK_00378	CDS	879	439283	440161	+				hypothetical protein
FKKODPOK_00379	CDS	1341	440178	441518	-	dinF		COG0534	DNA damage-inducible protein F
FKKODPOK_00380	CDS	4929	441882	446810	+	yfhM		COG2373	Alpha-2-macroglobulin
FKKODPOK_00381	CDS	294	446932	447225	-				hypothetical protein
FKKODPOK_00382	CDS	2352	447324	449675	+	pbpC		COG4953	Penicillin-binding protein 1C
FKKODPOK_00383	CDS	408	450066	450473	-	fixJ			Transcriptional regulatory protein FixJ
FKKODPOK_00384	CDS	213	450524	450736	-				hypothetical protein
FKKODPOK_00385	CDS	948	451060	452007	+				hypothetical protein
FKKODPOK_00386	CDS	1257	452029	453285	+	sctC_1			Type 3 secretion system secretin
FKKODPOK_00387	CDS	1197	453282	454478	+				hypothetical protein
FKKODPOK_00388	CDS	1263	454479	455741	+				hypothetical protein
FKKODPOK_00389	CDS	885	455763	456647	+				hypothetical protein
FKKODPOK_00390	CDS	888	456649	457536	+				hypothetical protein
FKKODPOK_00391	CDS	729	457546	458274	+				hypothetical protein
FKKODPOK_00392	CDS	282	458271	458552	+				hypothetical protein
FKKODPOK_00393	CDS	768	458675	459442	-	rssB_1			Regulator of RpoS
FKKODPOK_00394	CDS	471	459592	460062	-				hypothetical protein
FKKODPOK_00395	CDS	459	460138	460596	+				hypothetical protein
FKKODPOK_00396	CDS	2808	460538	463345	+	sasA_2	2.7.-.-		Adaptive-response sensory-kinase SasA
FKKODPOK_00397	CDS	1920	463350	465269	-				hypothetical protein
FKKODPOK_00398	CDS	567	465475	466041	-				hypothetical protein
FKKODPOK_00399	CDS	636	466083	466718	-				hypothetical protein
FKKODPOK_00400	CDS	750	466739	467488	-	cmoM	2.1.1.-	COG0500	tRNA 5-carboxymethoxyuridine methyltransferase
FKKODPOK_00401	CDS	306	467485	467790	-				hypothetical protein
FKKODPOK_00402	CDS	858	468040	468897	-				hypothetical protein
FKKODPOK_00403	CDS	1356	468962	470317	-	hcaB_1	1.3.1.87		3-phenylpropionate-dihydrodiol/cinnamic acid-dihydrodiol dehydrogenase
FKKODPOK_00404	CDS	1278	470421	471698	+	fadI	2.3.1.16	COG0183	3-ketoacyl-CoA thiolase FadI
FKKODPOK_00405	CDS	807	472065	472871	+	nimR_1			HTH-type transcriptional regulator NimR
FKKODPOK_00406	CDS	2781	472944	475724	-				hypothetical protein
FKKODPOK_00407	CDS	2835	475816	478650	-				hypothetical protein
FKKODPOK_00408	CDS	2700	479006	481705	+				hypothetical protein
FKKODPOK_00409	CDS	2271	481890	484160	+				hypothetical protein
FKKODPOK_00410	CDS	894	484470	485363	+				hypothetical protein
FKKODPOK_00411	CDS	198	485466	485663	-				hypothetical protein
FKKODPOK_00412	CDS	936	485684	486619	-				hypothetical protein
FKKODPOK_00413	CDS	408	487090	487497	-	hmrR			HTH-type transcriptional regulator HmrR
FKKODPOK_00414	CDS	2211	487494	489704	-	copA_1	7.2.2.8	COG2217	Copper-exporting P-type ATPase
FKKODPOK_00415	CDS	216	489887	490102	-				hypothetical protein
FKKODPOK_00416	CDS	381	490708	491088	-				hypothetical protein
FKKODPOK_00417	CDS	198	491243	491440	+				hypothetical protein
FKKODPOK_00418	CDS	1860	491640	493499	-				hypothetical protein
FKKODPOK_00419	CDS	489	493577	494065	-				hypothetical protein
FKKODPOK_00420	CDS	2433	494346	496778	+				hypothetical protein
FKKODPOK_00421	CDS	333	496964	497296	+				hypothetical protein
FKKODPOK_00422	CDS	489	497470	497958	+				hypothetical protein
FKKODPOK_00423	CDS	306	498164	498469	+				hypothetical protein
FKKODPOK_00424	CDS	618	498569	499186	+	fklB	5.2.1.8	COG0545	FKBP-type 22 kDa peptidyl-prolyl cis-trans isomerase
FKKODPOK_00425	CDS	243	499285	499527	-				hypothetical protein
FKKODPOK_00426	CDS	969	499781	500749	-	ispB	2.5.1.90	COG0142	Octaprenyl diphosphate synthase
FKKODPOK_00427	CDS	315	500991	501305	+	rplU		COG0261	50S ribosomal protein L21
FKKODPOK_00428	CDS	270	501341	501610	+	rpmA		COG0211	50S ribosomal protein L27
FKKODPOK_00429	CDS	1227	501862	503088	+	obg	3.6.5.-		GTPase Obg
FKKODPOK_00430	CDS	1119	503173	504291	+	proB_1	2.7.2.11		Glutamate 5-kinase
FKKODPOK_00431	CDS	471	504317	504787	+				hypothetical protein
FKKODPOK_00432	CDS	279	504993	505271	-	rpsT		COG0268	30S ribosomal protein S20
FKKODPOK_00433	CDS	1503	505564	507066	+	murJ_1		COG0728	putative lipid II flippase MurJ
FKKODPOK_00434	CDS	936	507185	508120	+	ribF		COG0196	Bifunctional riboflavin kinase/FMN adenylyltransferase
FKKODPOK_00435	CDS	2832	508134	510965	+	ileS	6.1.1.5	COG0060	Isoleucine--tRNA ligase
FKKODPOK_00436	CDS	516	510958	511473	+	lspA	3.4.23.36	COG0597	Lipoprotein signal peptidase
FKKODPOK_00437	CDS	453	511466	511918	+	fkpB	5.2.1.8	COG1047	FKBP-type 16 kDa peptidyl-prolyl cis-trans isomerase
FKKODPOK_00438	CDS	948	512001	512948	+	ispH	1.17.7.4	COG0761	4-hydroxy-3-methylbut-2-enyl diphosphate reductase
FKKODPOK_00439	CDS	504	512954	513457	-				hypothetical protein
FKKODPOK_00440	CDS	456	513629	514084	+				hypothetical protein
FKKODPOK_00441	CDS	702	514081	514782	+				hypothetical protein
FKKODPOK_00442	CDS	480	514791	515270	+				hypothetical protein
FKKODPOK_00443	CDS	420	515267	515686	+				hypothetical protein
FKKODPOK_00444	CDS	477	515691	516167	-				hypothetical protein
FKKODPOK_00445	CDS	4458	516179	520636	-	pilY1_1			Type IV pilus biogenesis factor PilY1
FKKODPOK_00446	CDS	570	520633	521202	-				hypothetical protein
FKKODPOK_00447	CDS	789	521199	521987	-				hypothetical protein
FKKODPOK_00448	CDS	546	521984	522529	-				hypothetical protein
FKKODPOK_00449	CDS	534	522529	523062	-				hypothetical protein
FKKODPOK_00450	CDS	1104	523253	524356	+	thiO_1	1.4.3.19		Glycine oxidase
FKKODPOK_00451	CDS	423	524353	524775	-				hypothetical protein
FKKODPOK_00452	CDS	570	524790	525359	-				hypothetical protein
FKKODPOK_00453	CDS	1341	525442	526782	-	atoC_1		COG2204	Regulatory protein AtoC
FKKODPOK_00454	CDS	1593	526785	528377	-	sasA_3	2.7.-.-		Adaptive-response sensory-kinase SasA
FKKODPOK_00455	CDS	240	528367	528606	-				hypothetical protein
FKKODPOK_00456	CDS	1020	528760	529779	-	bamD			Outer membrane protein assembly factor BamD
FKKODPOK_00457	CDS	921	529973	530893	+	rluD	5.4.99.23	COG0564	Ribosomal large subunit pseudouridine synthase D
FKKODPOK_00458	CDS	741	530890	531630	+	yfiH	1.10.3.-	COG1496	Polyphenol oxidase
FKKODPOK_00459	CDS	2565	531815	534379	+	clpB		COG0542	Chaperone protein ClpB
FKKODPOK_00460	tRNA	76	534722	534797	+				tRNA-Asn(gtt)
FKKODPOK_00461	tRNA	77	534818	534894	+				tRNA-Pro(tgg)
FKKODPOK_00462	tRNA	76	534900	534975	+				tRNA-Lys(ttt)
FKKODPOK_00463	tRNA	77	535071	535147	+				tRNA-Pro(tgg)
FKKODPOK_00464	CDS	1035	535254	536288	-	pstS_1		COG0226	Phosphate-binding protein PstS
FKKODPOK_00465	CDS	801	536394	537194	-	hpcH	4.1.2.52	COG3836	4-hydroxy-2-oxo-heptane-1,7-dioate aldolase
FKKODPOK_00466	CDS	1185	537207	538391	-	rhmD_1	4.2.1.90	COG4948	L-rhamnonate dehydratase
FKKODPOK_00467	CDS	1299	538423	539721	-	rhmT_1			Inner membrane transport protein RhmT
FKKODPOK_00468	CDS	957	539848	540804	+	gbpR_1			HTH-type transcriptional regulator GbpR
FKKODPOK_00469	CDS	1401	540885	542285	+				hypothetical protein
FKKODPOK_00470	CDS	1299	542420	543718	-	ndh	1.6.99.3	COG1252	NADH dehydrogenase
FKKODPOK_00471	CDS	174	543782	543955	-				hypothetical protein
FKKODPOK_00472	CDS	630	544102	544731	-				hypothetical protein
FKKODPOK_00473	CDS	471	545086	545556	-				hypothetical protein
FKKODPOK_00474	CDS	906	545748	546653	-	rhaR_1			HTH-type transcriptional activator RhaR
FKKODPOK_00475	CDS	1341	546973	548313	+	dgoT_1			D-galactonate transporter
FKKODPOK_00476	CDS	696	548493	549188	+				hypothetical protein
FKKODPOK_00477	CDS	768	549232	549999	+		1.1.1.393	COG1028	3-beta-hydroxycholanate 3-dehydrogenase (NADP(+))
FKKODPOK_00478	CDS	954	550031	550984	+		1.1.1.215	COG1052	2-ketogluconate reductase
FKKODPOK_00479	CDS	900	551284	552183	-	dmlR_1			HTH-type transcriptional regulator DmlR
FKKODPOK_00480	CDS	645	552354	552998	+	ycaC_1	4.-.-.-	COG1335	putative hydrolase YcaC
FKKODPOK_00481	CDS	687	553133	553819	+				hypothetical protein
FKKODPOK_00482	CDS	144	553803	553946	+				hypothetical protein
FKKODPOK_00483	CDS	204	553947	554150	-	yacG			DNA gyrase inhibitor YacG
FKKODPOK_00484	CDS	621	554150	554770	-	coaE	2.7.1.24	COG0237	Dephospho-CoA kinase
FKKODPOK_00485	CDS	873	554767	555639	-	outO			Type 4 prepilin-like proteins leader peptide-processing enzyme
FKKODPOK_00486	CDS	1218	555642	556859	-	epsF_1		COG1459	Type II secretion system protein F
FKKODPOK_00487	CDS	1695	556862	558556	-				hypothetical protein
FKKODPOK_00488	CDS	405	558783	559187	+				hypothetical protein
FKKODPOK_00489	tRNA	76	559256	559331	+				tRNA-Thr(cgt)
FKKODPOK_00490	CDS	849	559402	560250	-	nadC_1	2.4.2.19	COG0157	Nicotinate-nucleotide pyrophosphorylase [carboxylating]
FKKODPOK_00491	CDS	2238	560633	562870	+				hypothetical protein
FKKODPOK_00492	CDS	549	563063	563611	+	ampD	3.5.1.28		1,6-anhydro-N-acetylmuramyl-L-alanine amidase AmpD
FKKODPOK_00493	CDS	837	563627	564463	+				hypothetical protein
FKKODPOK_00494	CDS	2031	564605	566635	+				hypothetical protein
FKKODPOK_00495	CDS	774	566726	567499	+	surE_1	3.1.3.5	COG0496	5'-nucleotidase SurE
FKKODPOK_00496	CDS	1371	567804	569174	+	potE		COG0531	Putrescine transporter PotE
FKKODPOK_00497	CDS	2286	569171	571456	+	adiA	4.1.1.19	COG1982	Biodegradative arginine decarboxylase
FKKODPOK_00498	CDS	273	571615	571887	-				hypothetical protein
FKKODPOK_00499	CDS	864	572077	572940	+	hdfR_1			HTH-type transcriptional regulator HdfR
FKKODPOK_00500	CDS	849	572969	573817	-				hypothetical protein
FKKODPOK_00501	CDS	282	574197	574478	-				hypothetical protein
FKKODPOK_00502	CDS	138	574548	574685	-				hypothetical protein
FKKODPOK_00503	CDS	1179	574885	576063	-	sotB_1		COG2814	Sugar efflux transporter
FKKODPOK_00504	CDS	285	576320	576604	-				hypothetical protein
FKKODPOK_00505	CDS	2661	576854	579514	+				hypothetical protein
FKKODPOK_00506	CDS	936	579504	580439	-	hcaR_1			Hca operon transcriptional activator HcaR
FKKODPOK_00507	CDS	264	580559	580822	+	fdh	1.1.1.122		D-threo-aldose 1-dehydrogenase
FKKODPOK_00508	CDS	711	580854	581564	+	pld1_1	1.1.1.107		Pyridoxal 4-dehydrogenase
FKKODPOK_00509	tmRNA	392	581618	582009	-	ssrA			transfer-messenger RNA, SsrA
FKKODPOK_00510	CDS	285	582124	582408	-				hypothetical protein
FKKODPOK_00511	CDS	2811	582618	585428	-				hypothetical protein
FKKODPOK_00512	CDS	1146	585504	586649	-	lldD_1	1.1.-.-	COG1304	L-lactate dehydrogenase
FKKODPOK_00513	CDS	1698	586718	588415	-	glcA		COG1620	Glycolate permease GlcA
FKKODPOK_00514	CDS	768	588838	589605	+	pdhR_1		COG2186	Pyruvate dehydrogenase complex repressor
FKKODPOK_00515	CDS	483	589716	590198	-	smpB		COG0691	SsrA-binding protein
FKKODPOK_00516	CDS	1440	590291	591730	+				hypothetical protein
FKKODPOK_00517	CDS	435	591738	592172	+	ratA		COG2867	Ribosome association toxin RatA
FKKODPOK_00518	CDS	309	592165	592473	+				hypothetical protein
FKKODPOK_00519	CDS	528	592570	593097	-	bamE			Outer membrane protein assembly factor BamE
FKKODPOK_00520	CDS	408	593196	593603	+	fur		COG0735	Ferric uptake regulation protein
FKKODPOK_00521	CDS	1674	593667	595340	-	recN		COG0497	DNA repair protein RecN
FKKODPOK_00522	CDS	567	595617	596183	+	grpE			Protein GrpE
FKKODPOK_00523	CDS	1917	596287	598203	+	dnaK_2		COG0443	Chaperone protein DnaK
FKKODPOK_00524	CDS	1131	598528	599658	+	dnaJ		COG0484	Chaperone protein DnaJ
FKKODPOK_00525	CDS	807	599669	600475	+	dapB	1.17.1.8	COG0289	4-hydroxy-tetrahydrodipicolinate reductase
FKKODPOK_00526	CDS	1137	600756	601892	+	carA	6.3.5.5	COG0505	Carbamoyl-phosphate synthase small chain
FKKODPOK_00527	CDS	3222	602019	605240	+	carB_1	6.3.5.5	COG0458	Carbamoyl-phosphate synthase large chain
FKKODPOK_00528	CDS	477	605237	605713	+	greA		COG0782	Transcription elongation factor GreA
FKKODPOK_00529	CDS	309	605877	606185	-	yhbY		COG1534	RNA-binding protein YhbY
FKKODPOK_00530	CDS	651	606288	606938	+	rlmE	2.1.1.166	COG0293	Ribosomal RNA large subunit methyltransferase E
FKKODPOK_00531	CDS	1920	607117	609036	+	ftsH	3.4.24.-	COG0465	ATP-dependent zinc metalloprotease FtsH
FKKODPOK_00532	CDS	780	609117	609896	+	folP	2.5.1.15	COG0294	Dihydropteroate synthase
FKKODPOK_00533	CDS	1344	609913	611256	+	glmM_1	5.4.2.10	COG1109	Phosphoglucosamine mutase
FKKODPOK_00534	CDS	756	611323	612078	+	tpiA	5.3.1.1	COG0149	Triosephosphate isomerase
FKKODPOK_00535	tRNA	86	612511	612596	+				tRNA-Leu(gag)
FKKODPOK_00536	tRNA	77	612695	612771	+				tRNA-Met(cat)
FKKODPOK_00537	CDS	513	612848	613360	+	rimP		COG0779	Ribosome maturation factor RimP
FKKODPOK_00538	CDS	1482	613408	614889	+	nusA		COG0195	Transcription termination/antitermination protein NusA
FKKODPOK_00539	CDS	2535	614917	617451	+	infB		COG0532	Translation initiation factor IF-2
FKKODPOK_00540	CDS	135	617609	617743	+	rbfA_1		COG0858	Ribosome-binding factor A
FKKODPOK_00541	CDS	237	617775	618011	+	rbfA_2		COG0858	30S ribosome-binding factor
FKKODPOK_00542	CDS	918	618016	618933	+	truB	5.4.99.25	COG0130	tRNA pseudouridine synthase B
FKKODPOK_00543	CDS	270	619085	619354	+	rpsO		COG0184	30S ribosomal protein S15
FKKODPOK_00544	CDS	2106	619555	621660	+	pnp	2.7.7.8		Polyribonucleotide nucleotidyltransferase
FKKODPOK_00545	CDS	351	621972	622322	+				hypothetical protein
FKKODPOK_00546	CDS	1494	622718	624211	+	sasA_4	2.7.-.-		Adaptive-response sensory-kinase SasA
FKKODPOK_00547	CDS	621	624208	624828	+	tmoT_1			Response regulator protein TmoT
FKKODPOK_00548	CDS	351	624998	625348	+	todT_1			Response regulator protein TodT
FKKODPOK_00549	CDS	585	625599	626183	-				hypothetical protein
FKKODPOK_00550	CDS	999	626645	627643	+	cheB_2	3.5.1.44		Protein-glutamate methylesterase/protein-glutamine glutaminase
FKKODPOK_00551	CDS	960	627647	628606	+				hypothetical protein
FKKODPOK_00552	CDS	795	628695	629489	-	ssuB_2	3.6.3.-	COG1116	Aliphatic sulfonates import ATP-binding protein SsuB
FKKODPOK_00553	CDS	789	629522	630310	-	ssuC_3		COG0600	Putative aliphatic sulfonates transport permease protein SsuC
FKKODPOK_00554	CDS	912	630307	631218	-	ssuC_4		COG0600	Putative aliphatic sulfonates transport permease protein SsuC
FKKODPOK_00555	CDS	1119	631223	632341	-	ssuA_2		COG0715	Putative aliphatic sulfonates-binding protein
FKKODPOK_00556	CDS	912	632379	633290	-	atsK	1.14.11.-		Alpha-ketoglutarate-dependent sulfate ester dioxygenase
FKKODPOK_00557	CDS	777	633520	634296	-				hypothetical protein
FKKODPOK_00558	CDS	1281	634645	635925	-	dctM_1		COG1593	C4-dicarboxylate TRAP transporter large permease protein DctM
FKKODPOK_00559	CDS	528	635926	636453	-				hypothetical protein
FKKODPOK_00560	CDS	984	636519	637502	-			COG1638	Solute-binding protein
FKKODPOK_00561	CDS	888	637592	638479	-		3.1.1.99		6-deoxy-6-sulfogluconolactonase
FKKODPOK_00562	CDS	825	638547	639371	-	udh	1.1.1.203	COG0451	Uronate dehydrogenase
FKKODPOK_00563	CDS	1260	639552	640811	-	nicP_1			Porin-like protein NicP
FKKODPOK_00564	CDS	948	641305	642252	+	rbsB_1		COG1879	Ribose import binding protein RbsB
FKKODPOK_00565	CDS	1512	642345	643856	+	rbsA_1	7.5.2.7	COG1129	Ribose import ATP-binding protein RbsA
FKKODPOK_00566	CDS	981	643840	644820	+	rbsC_1		COG1172	Ribose import permease protein RbsC
FKKODPOK_00567	CDS	1086	644902	645987	+	eltD	1.1.1.-	COG1063	Erythritol/L-threitol dehydrogenase
FKKODPOK_00568	CDS	1533	646098	647630	+	xylB_1	2.7.1.17	COG1070	Xylulose kinase
FKKODPOK_00569	CDS	738	647633	648370	+	golD_1	1.1.1.6		NAD-dependent glycerol dehydrogenase
FKKODPOK_00570	CDS	1014	648472	649485	-	rbsR_1		COG1609	Ribose operon repressor
FKKODPOK_00571	CDS	1206	649759	650964	+				hypothetical protein
FKKODPOK_00572	CDS	465	650968	651432	+				hypothetical protein
FKKODPOK_00573	CDS	792	651449	652240	-	ais_1	5.3.3.7		Aconitate isomerase
FKKODPOK_00574	CDS	1317	652495	653811	+	bdlA_1		COG0840	Biofilm dispersion protein BdlA
FKKODPOK_00575	CDS	1923	653923	655845	-	mcpS		COG0840	Methyl-accepting chemotaxis protein McpS
FKKODPOK_00576	CDS	426	656098	656523	-				hypothetical protein
FKKODPOK_00577	CDS	582	656756	657337	+	rclC_1		COG3059	Inner membrane protein RclC
FKKODPOK_00578	CDS	231	657348	657578	+				hypothetical protein
FKKODPOK_00579	CDS	1128	657918	659045	+				hypothetical protein
FKKODPOK_00580	CDS	1239	659050	660288	-	baiN	1.3.1.114	COG2081	3-dehydro-bile acid delta(4,6)-reductase
FKKODPOK_00581	CDS	918	660617	661534	-				hypothetical protein
FKKODPOK_00582	CDS	564	661660	662223	+		2.3.1.-	COG1670	Acetyltransferase
FKKODPOK_00583	CDS	870	662346	663215	+	tesB	3.1.2.-	COG1946	Acyl-CoA thioesterase 2
FKKODPOK_00584	CDS	606	663212	663817	+	mupP_1	3.1.3.105	COG0546	N-acetylmuramic acid 6-phosphate phosphatase
FKKODPOK_00585	CDS	990	663892	664881	-				hypothetical protein
FKKODPOK_00586	CDS	900	664886	665785	-				hypothetical protein
FKKODPOK_00587	CDS	753	665963	666715	-				hypothetical protein
FKKODPOK_00588	CDS	3495	666708	670202	-				hypothetical protein
FKKODPOK_00589	CDS	885	670199	671083	-				hypothetical protein
FKKODPOK_00590	CDS	945	671353	672297	-	gbpR_2			HTH-type transcriptional regulator GbpR
FKKODPOK_00591	CDS	1527	672369	673895	-				hypothetical protein
FKKODPOK_00592	CDS	534	673892	674425	-				hypothetical protein
FKKODPOK_00593	CDS	1017	674489	675505	-				hypothetical protein
FKKODPOK_00594	CDS	333	675769	676101	-				hypothetical protein
FKKODPOK_00595	CDS	741	676098	676838	-	ygaZ_1		COG1296	Inner membrane protein YgaZ
FKKODPOK_00596	CDS	921	677017	677937	+	gcvA_2			Glycine cleavage system transcriptional activator
FKKODPOK_00597	CDS	624	678073	678696	-	ycaC_2	4.-.-.-	COG1335	putative hydrolase YcaC
FKKODPOK_00598	CDS	435	679002	679436	+				hypothetical protein
FKKODPOK_00599	CDS	603	679444	680046	+				hypothetical protein
FKKODPOK_00600	CDS	1350	680264	681613	+	garP			putative galactarate transporter
FKKODPOK_00601	CDS	960	681606	682565	+				hypothetical protein
FKKODPOK_00602	CDS	1005	682562	683566	+	pdxA2_1	1.1.1.409	COG1995	D-erythronate 4-phosphate dehydrogenase
FKKODPOK_00603	CDS	1176	683940	685115	+	rhmD_2	4.2.1.90	COG4948	L-rhamnonate dehydratase
FKKODPOK_00604	CDS	996	685312	686307	+				hypothetical protein
FKKODPOK_00605	CDS	1293	686390	687682	-	entS			Enterobactin exporter EntS
FKKODPOK_00606	CDS	450	687887	688336	-				hypothetical protein
FKKODPOK_00607	CDS	1086	688493	689578	-	trmA	2.1.1.-	COG2265	tRNA/tmRNA (uracil-C(5))-methyltransferase
FKKODPOK_00608	CDS	1293	689575	690867	-	adeQ		COG2252	Adenine permease AdeQ
FKKODPOK_00609	CDS	519	691175	691693	+	paoA_1	1.2.99.6	COG2080	Aldehyde oxidoreductase iron-sulfur-binding subunit PaoA
FKKODPOK_00610	CDS	987	691690	692676	+	paoB_1	1.2.99.6	COG1319	Aldehyde oxidoreductase FAD-binding subunit PaoB
FKKODPOK_00611	CDS	2220	692676	694895	+	paoC_1	1.2.99.6	COG1529	Aldehyde oxidoreductase molybdenum-binding subunit PaoC
FKKODPOK_00612	CDS	942	695225	696166	+				hypothetical protein
FKKODPOK_00613	CDS	930	696309	697238	+	nlhH_1	3.1.1.1	COG0657	Carboxylesterase NlhH
FKKODPOK_00614	CDS	1440	697610	699049	+	cydA_1	7.1.1.7	COG1271	Cytochrome bd-I ubiquinol oxidase subunit 1
FKKODPOK_00615	CDS	1008	699053	700060	+	cydB_1	7.1.1.7	COG1294	Cytochrome bd-I ubiquinol oxidase subunit 2
FKKODPOK_00616	CDS	168	700116	700283	+				hypothetical protein
FKKODPOK_00617	CDS	1125	700436	701560	-	rlmG	2.1.1.174	COG2813	Ribosomal RNA large subunit methyltransferase G
FKKODPOK_00618	CDS	255	701702	701956	-				hypothetical protein
FKKODPOK_00619	CDS	777	702294	703070	+	fpr_1	1.18.1.2	COG1018	Flavodoxin/ferredoxin--NADP reductase
FKKODPOK_00620	CDS	450	703240	703689	-	mscL		COG1970	Large-conductance mechanosensitive channel
FKKODPOK_00621	CDS	1410	703849	705258	+	radA	3.6.4.-	COG1066	DNA repair protein RadA
FKKODPOK_00622	CDS	369	705339	705707	-				Cyclic diguanosine monophosphate-binding protein
FKKODPOK_00623	CDS	2070	705843	707912	+	btsT_1		COG1966	Pyruvate/proton symporter BtsT
FKKODPOK_00624	CDS	198	707939	708136	+				hypothetical protein
FKKODPOK_00625	CDS	978	708292	709269	+	yjiA_1	3.6.-.-	COG0523	P-loop guanosine triphosphatase YjiA
FKKODPOK_00626	CDS	1254	709331	710584	-	glyA_1	2.1.2.1	COG0112	Serine hydroxymethyltransferase
FKKODPOK_00627	CDS	3840	710799	714638	-				hypothetical protein
FKKODPOK_00628	CDS	1665	715035	716699	+	ettA		COG0488	Energy-dependent translational throttle protein EttA
FKKODPOK_00629	CDS	498	716995	717492	-	greB_1		COG0782	Transcription elongation factor GreB
FKKODPOK_00630	CDS	360	717581	717940	-				hypothetical protein
FKKODPOK_00631	CDS	1209	718170	719378	+	bcr_1			Bicyclomycin resistance protein
FKKODPOK_00632	CDS	693	720067	720759	+				hypothetical protein
FKKODPOK_00633	CDS	954	720766	721719	-		3.5.4.2	COG1816	Adenine deaminase
FKKODPOK_00634	CDS	969	721799	722767	-	vldW_1	1.14.11.52		Validamycin A dioxygenase
FKKODPOK_00635	CDS	1098	722886	723983	-				Purine-binding protein
FKKODPOK_00636	CDS	1092	724381	725472	+	chaA		COG0387	Sodium-potassium/proton antiporter ChaA
FKKODPOK_00637	CDS	1356	725595	726950	-		3.5.4.32	COG0402	8-oxoguanine deaminase
FKKODPOK_00638	CDS	282	727101	727382	-				hypothetical protein
FKKODPOK_00639	CDS	327	727379	727705	-				hypothetical protein
FKKODPOK_00640	CDS	687	727879	728565	-				hypothetical protein
FKKODPOK_00641	CDS	927	728671	729597	-				hypothetical protein
FKKODPOK_00642	CDS	1101	729597	730697	-				hypothetical protein
FKKODPOK_00643	CDS	1563	730709	732271	-	lsrA	3.6.3.-	COG1129	Autoinducer 2 import ATP-binding protein LsrA
FKKODPOK_00644	CDS	594	732857	733450	-	yigZ		COG1739	IMPACT family member YigZ
FKKODPOK_00645	CDS	711	733485	734195	-	rutR_1		COG1309	HTH-type transcriptional regulator RutR
FKKODPOK_00646	CDS	1386	734229	735614	-	xanP		COG2233	Xanthine permease XanP
FKKODPOK_00647	CDS	921	735829	736749	-				hypothetical protein
FKKODPOK_00648	CDS	1347	736899	738245	+		2.6.1.18		Omega-amino acid--pyruvate aminotransferase
FKKODPOK_00649	CDS	1494	738314	739807	+	bauC_1	1.2.1.-	COG1012	Putative 3-oxopropanoate dehydrogenase
FKKODPOK_00650	rRNA	1532	740395	741926	+				16S ribosomal RNA
FKKODPOK_00651	tRNA	77	742091	742167	+				tRNA-Ile(gat)
FKKODPOK_00652	tRNA	76	742175	742250	+				tRNA-Ala(tgc)
FKKODPOK_00653	rRNA	2890	742492	745381	+				23S ribosomal RNA
FKKODPOK_00654	rRNA	110	745532	745641	+				5S ribosomal RNA
FKKODPOK_00655	CDS	3486	745771	749256	+	recC	3.1.11.5	COG1330	RecBCD enzyme subunit RecC
FKKODPOK_00656	CDS	3702	749253	752954	+	recB	3.1.11.5	COG1074	RecBCD enzyme subunit RecB
FKKODPOK_00657	CDS	2088	752951	755038	+	recD	3.1.11.5	COG0507	RecBCD enzyme subunit RecD
FKKODPOK_00658	CDS	273	755042	755314	-				hypothetical protein
FKKODPOK_00659	CDS	1551	755369	756919	-	btuD_2	7.6.2.8		Vitamin B12 import ATP-binding protein BtuD
FKKODPOK_00660	CDS	876	757172	758047	-	mltF_1	4.2.2.-		Membrane-bound lytic murein transglycosylase F
FKKODPOK_00661	CDS	1065	758047	759111	-	vldW_2	1.14.11.52		Validamycin A dioxygenase
FKKODPOK_00662	CDS	852	759125	759976	-				hypothetical protein
FKKODPOK_00663	CDS	948	760514	761461	-	hdfR_2			HTH-type transcriptional regulator HdfR
FKKODPOK_00664	CDS	1329	761719	763047	+	abaF_1			Fosfomycin resistance protein AbaF
FKKODPOK_00665	CDS	1527	763139	764665	+	mmsA	1.2.1.27	COG1012	Methylmalonate-semialdehyde dehydrogenase [acylating]
FKKODPOK_00666	CDS	888	764701	765588	+	mmsB	1.1.1.31	COG2084	3-hydroxyisobutyrate dehydrogenase
FKKODPOK_00667	CDS	1428	765802	767229	-	argH_1	4.3.2.1	COG0165	Argininosuccinate lyase
FKKODPOK_00668	CDS	255	767364	767618	-	grxC_2		COG0695	Glutaredoxin 3
FKKODPOK_00669	CDS	471	767862	768332	-	cynS	4.2.1.104	COG1513	Cyanate hydratase
FKKODPOK_00670	CDS	663	768392	769054	-	cynT_1	4.2.1.1	COG0288	Carbonic anhydrase 1
FKKODPOK_00671	CDS	888	769167	770054	+	cynR_1			HTH-type transcriptional regulator CynR
FKKODPOK_00672	CDS	345	770160	770504	-				hypothetical protein
FKKODPOK_00673	CDS	924	770567	771490	-	cysL_1		COG0583	HTH-type transcriptional regulator CysL
FKKODPOK_00674	CDS	873	771560	772432	+				hypothetical protein
FKKODPOK_00675	CDS	585	772618	773202	+	mdaB	1.6.5.10	COG2249	NADPH:quinone oxidoreductase MdaB
FKKODPOK_00676	CDS	645	773261	773905	-	gstB_1	2.5.1.18	COG0625	Glutathione S-transferase GST-6.0
FKKODPOK_00677	CDS	564	773999	774562	+				hypothetical protein
FKKODPOK_00678	CDS	897	774639	775535	+	dmlR_2			HTH-type transcriptional regulator DmlR
FKKODPOK_00679	CDS	879	775663	776541	-	gltR_1		COG0583	HTH-type transcriptional regulator GltR
FKKODPOK_00680	CDS	933	776654	777586	+	eamA		COG0697	putative amino-acid metabolite efflux pump
FKKODPOK_00681	CDS	900	777784	778683	+				hypothetical protein
FKKODPOK_00682	CDS	1668	778849	780516	+	ggt_1	3.4.19.13	COG0405	Glutathione hydrolase proenzyme
FKKODPOK_00683	CDS	1584	780687	782270	-	prfC		COG4108	Peptide chain release factor RF3
FKKODPOK_00684	CDS	714	782616	783329	+	osmY_1		COG1174	Osmoprotectant import permease protein OsmY
FKKODPOK_00685	CDS	969	783356	784324	+	osmX_1		COG1732	Osmoprotectant-binding protein OsmX
FKKODPOK_00686	CDS	654	784321	784974	+	osmW_1		COG1174	Osmoprotectant import permease protein OsmW
FKKODPOK_00687	CDS	1170	784971	786140	+	osmV_1	3.6.3.-	COG1125	Osmoprotectant import ATP-binding protein OsmV
FKKODPOK_00688	CDS	1164	786584	787747	+	ldc	4.1.1.17		Lysine/ornithine decarboxylase
FKKODPOK_00689	CDS	726	787804	788529	-				hypothetical protein
FKKODPOK_00690	CDS	1146	788683	789828	-				hypothetical protein
FKKODPOK_00691	CDS	999	789957	790955	-				hypothetical protein
FKKODPOK_00692	CDS	1188	790952	792139	-				hypothetical protein
FKKODPOK_00693	CDS	807	792395	793201	-	esiB			Secretory immunoglobulin A-binding protein EsiB
FKKODPOK_00694	CDS	681	793203	793883	-		1.14.11.-	COG3128	PKHD-type hydroxylase
FKKODPOK_00695	CDS	2325	794083	796407	+	bfrD		COG4774	putative TonB-dependent receptor BfrD
FKKODPOK_00696	CDS	2565	796676	799240	+				hypothetical protein
FKKODPOK_00697	CDS	975	799586	800560	-	ddpF_1		COG1124	putative D,D-dipeptide transport ATP-binding protein DdpF
FKKODPOK_00698	CDS	969	800560	801528	-	dppD		COG0444	Dipeptide transport ATP-binding protein DppD
FKKODPOK_00699	CDS	912	801539	802450	-	dppC		COG1173	Dipeptide transport system permease protein DppC
FKKODPOK_00700	CDS	1011	802461	803471	-	dppB		COG0601	Dipeptide transport system permease protein DppB
FKKODPOK_00701	CDS	1620	803547	805166	-	dppA_1		COG0747	Periplasmic dipeptide transport protein
FKKODPOK_00702	CDS	1383	805254	806636	-	oprD_2	3.4.21.-		Porin D
FKKODPOK_00703	CDS	1602	806792	808393	-	dppA_2		COG0747	Periplasmic dipeptide transport protein
FKKODPOK_00704	CDS	1629	808732	810360	-	dppA_3		COG0747	Periplasmic dipeptide transport protein
FKKODPOK_00705	CDS	1599	810645	812243	-	dppA_4		COG0747	Periplasmic dipeptide transport protein
FKKODPOK_00706	CDS	2163	812344	814506	-				hypothetical protein
FKKODPOK_00707	CDS	735	814753	815487	-				hypothetical protein
FKKODPOK_00708	CDS	1260	815723	816982	+	regB	2.7.13.3		Sensor histidine kinase RegB
FKKODPOK_00709	CDS	561	816979	817539	+	regA		COG4567	Photosynthetic apparatus regulatory protein RegA
FKKODPOK_00710	CDS	1737	817639	819375	+	bacA		COG4178	Vitamin B12 transport ATP-binding protein BacA
FKKODPOK_00711	CDS	759	819496	820254	+	lutR_1		COG2186	HTH-type transcriptional regulator LutR
FKKODPOK_00712	CDS	315	820291	820605	-				hypothetical protein
FKKODPOK_00713	CDS	537	821269	821805	-				hypothetical protein
FKKODPOK_00714	CDS	501	821832	822332	-	hcp1_2		COG3157	Protein hcp1
FKKODPOK_00715	CDS	912	822777	823688	+		4.2.1.41	COG0329	putative 5-dehydro-4-deoxyglucarate dehydratase
FKKODPOK_00716	CDS	1374	823949	825322	+	gudP_1			putative glucarate transporter
FKKODPOK_00717	CDS	1554	825334	826887	+	garD_1	4.2.1.42	COG2721	Galactarate dehydratase (L-threo-forming)
FKKODPOK_00718	CDS	1011	826836	827846	-				hypothetical protein
FKKODPOK_00719	CDS	1221	828142	829362	+		1.1.1.1	COG1063	putative zinc-binding alcohol dehydrogenase
FKKODPOK_00720	CDS	771	830417	831187	-				hypothetical protein
FKKODPOK_00721	CDS	1122	831171	832292	-				hypothetical protein
FKKODPOK_00722	CDS	384	832432	832815	-				hypothetical protein
FKKODPOK_00723	CDS	429	832919	833347	-				hypothetical protein
FKKODPOK_00724	CDS	780	833443	834222	-	yjjV	3.1.-.-	COG0084	putative metal-dependent hydrolase YjjV
FKKODPOK_00725	CDS	267	834225	834491	-	cra_1		COG1609	Catabolite repressor/activator
FKKODPOK_00726	CDS	732	834488	835219	-	cra_2		COG1609	Catabolite repressor/activator
FKKODPOK_00727	CDS	2862	835552	838413	+				hypothetical protein
FKKODPOK_00728	CDS	939	838413	839351	+	lacC	2.7.1.144	COG1105	Tagatose-6-phosphate kinase
FKKODPOK_00729	CDS	1737	839384	841120	+	fruA		COG1299	PTS system fructose-specific EIIB'BC component
FKKODPOK_00730	CDS	1563	841206	842768	+	phoD	3.1.3.1	COG3540	Alkaline phosphatase D
FKKODPOK_00731	CDS	942	842973	843914	+				hypothetical protein
FKKODPOK_00732	CDS	1023	843992	845014	-				hypothetical protein
FKKODPOK_00733	CDS	375	845098	845472	-	rlpA_1	4.2.2.-		Endolytic peptidoglycan transglycosylase RlpA
FKKODPOK_00734	CDS	1446	845635	847080	-	gatB	6.3.5.-	COG0064	Aspartyl/glutamyl-tRNA(Asn/Gln) amidotransferase subunit B
FKKODPOK_00735	CDS	1452	847092	848543	-	gatA_1	6.3.5.7	COG0154	Glutamyl-tRNA(Gln) amidotransferase subunit A
FKKODPOK_00736	CDS	288	848559	848846	-	gatC	6.3.5.-	COG0721	Glutamyl-tRNA(Gln) amidotransferase subunit C
FKKODPOK_00737	CDS	1038	849054	850091	+	mreB		COG1077	Cell shape-determining protein MreB
FKKODPOK_00738	CDS	1092	850356	851447	+				hypothetical protein
FKKODPOK_00739	CDS	492	851447	851938	+	mreD		COG2891	Rod shape-determining protein MreD
FKKODPOK_00740	CDS	612	852065	852676	+	yhdE	3.6.1.9	COG0424	dTTP/UTP pyrophosphatase
FKKODPOK_00741	CDS	1458	852673	854130	+	rng	3.1.26.-	COG1530	Ribonuclease G
FKKODPOK_00742	CDS	3816	854325	858140	+				hypothetical protein
FKKODPOK_00743	CDS	852	858283	859134	+	nit1	3.5.1.128		Deaminated glutathione amidase
FKKODPOK_00744	CDS	1440	859137	860576	+	tldD	3.4.-.-	COG0312	Metalloprotease TldD
FKKODPOK_00745	CDS	522	860622	861143	-				hypothetical protein
FKKODPOK_00746	CDS	1347	861251	862597	+	pmbA	3.4.-.-	COG0312	Metalloprotease PmbA
FKKODPOK_00747	CDS	396	862920	863315	+				hypothetical protein
FKKODPOK_00748	CDS	1377	863308	864684	+	fumC_1	4.2.1.2	COG0114	Fumarate hydratase class II
FKKODPOK_00749	CDS	462	864729	865190	+				hypothetical protein
FKKODPOK_00750	CDS	612	865192	865803	+	sodB_1	1.15.1.1		Superoxide dismutase [Mn/Fe]
FKKODPOK_00751	CDS	888	865831	866718	+	zupT			Zinc transporter ZupT
FKKODPOK_00752	CDS	339	866934	867272	+				hypothetical protein
FKKODPOK_00753	CDS	1365	867396	868760	-	sasA_5	2.7.-.-		Adaptive-response sensory-kinase SasA
FKKODPOK_00754	CDS	678	868750	869427	-	czcR_1			Transcriptional activator protein CzcR
FKKODPOK_00755	CDS	3135	869452	872586	-	mdtB_1			Multidrug resistance protein MdtB
FKKODPOK_00756	CDS	1173	872583	873755	-	mdtA_1			Multidrug resistance protein MdtA
FKKODPOK_00757	CDS	330	874055	874384	+				hypothetical protein
FKKODPOK_00758	CDS	582	874720	875301	+				hypothetical protein
FKKODPOK_00759	CDS	756	875360	876115	+	yadV_1			putative fimbrial chaperone YadV
FKKODPOK_00760	CDS	2583	876248	878830	+	fimD		COG3188	Outer membrane usher protein FimD
FKKODPOK_00761	CDS	762	878827	879588	+	yadV_2			putative fimbrial chaperone YadV
FKKODPOK_00762	CDS	993	879591	880583	+				hypothetical protein
FKKODPOK_00763	CDS	237	880690	880926	+				hypothetical protein
FKKODPOK_00764	CDS	963	880936	881898	-	cdhR_2		COG4977	HTH-type transcriptional regulator CdhR
FKKODPOK_00765	CDS	753	881908	882660	-				hypothetical protein
FKKODPOK_00766	CDS	324	882835	883158	-				hypothetical protein
FKKODPOK_00767	CDS	549	883211	883759	-				hypothetical protein
FKKODPOK_00768	CDS	897	883714	884610	-	cheV_1		COG0784	Chemotaxis protein CheV
FKKODPOK_00769	CDS	1182	884901	886082	+	hmp_1	1.14.12.17	COG1017	Flavohemoprotein
FKKODPOK_00770	CDS	510	886372	886881	+	dsbB_1		COG1495	Disulfide bond formation protein B
FKKODPOK_00771	CDS	936	887351	888286	+	cyoA_1		COG1622	Cytochrome bo(3) ubiquinol oxidase subunit 2
FKKODPOK_00772	CDS	2019	888290	890308	+	cyoB_1	7.1.1.3	COG0843	Cytochrome bo(3) ubiquinol oxidase subunit 1
FKKODPOK_00773	CDS	633	890312	890944	+	cyoC_1		COG1845	Cytochrome bo(3) ubiquinol oxidase subunit 3
FKKODPOK_00774	CDS	333	890945	891277	+	cyoD_1		COG3125	Cytochrome bo(3) ubiquinol oxidase subunit 4
FKKODPOK_00775	CDS	891	891288	892178	+	cyoE	2.5.1.141	COG0109	Protoheme IX farnesyltransferase
FKKODPOK_00776	CDS	903	892424	893326	+	arnC_1	2.4.2.53		Undecaprenyl-phosphate 4-deoxy-4-formamido-L-arabinose transferase
FKKODPOK_00777	CDS	624	893367	893990	+	dapH_1	2.3.1.89		2,3,4,5-tetrahydropyridine-2,6-dicarboxylate N-acetyltransferase
FKKODPOK_00778	CDS	969	893987	894955	-				hypothetical protein
FKKODPOK_00779	CDS	786	895044	895829	-	pheC			Cyclohexadienyl dehydratase
FKKODPOK_00780	CDS	297	895972	896268	+				hypothetical protein
FKKODPOK_00781	CDS	612	896270	896881	-				hypothetical protein
FKKODPOK_00782	CDS	663	896996	897658	-				hypothetical protein
FKKODPOK_00783	CDS	927	897819	898745	-	dmlR_3			HTH-type transcriptional regulator DmlR
FKKODPOK_00784	CDS	744	898891	899634	+		1.-.-.-		putative oxidoreductase
FKKODPOK_00785	CDS	846	900009	900854	+				hypothetical protein
FKKODPOK_00786	CDS	387	900862	901248	+				hypothetical protein
FKKODPOK_00787	CDS	120	901268	901387	+				hypothetical protein
FKKODPOK_00788	CDS	279	901372	901650	+				hypothetical protein
FKKODPOK_00789	CDS	327	901764	902090	-				hypothetical protein
FKKODPOK_00790	CDS	384	902419	902802	+				hypothetical protein
FKKODPOK_00791	CDS	279	902847	903125	+				hypothetical protein
FKKODPOK_00792	CDS	357	903224	903580	+				hypothetical protein
FKKODPOK_00793	tRNA	85	903878	903962	-				tRNA-Leu(caa)
FKKODPOK_00794	CDS	1080	904071	905150	+	queA	2.4.99.17	COG0809	S-adenosylmethionine:tRNA ribosyltransferase-isomerase
FKKODPOK_00795	CDS	1134	905147	906280	+	tgt	2.4.2.29	COG0343	Queuine tRNA-ribosyltransferase
FKKODPOK_00796	CDS	339	906336	906674	+	yajC		COG1862	Sec translocon accessory complex subunit YajC
FKKODPOK_00797	CDS	1869	906736	908604	+	secD		COG0342	Protein translocase subunit SecD
FKKODPOK_00798	CDS	912	908614	909525	+	secF		COG0341	Protein translocase subunit SecF
FKKODPOK_00799	CDS	543	909644	910186	+				hypothetical protein
FKKODPOK_00800	CDS	1242	910405	911646	+	nicP_2			Porin-like protein NicP
FKKODPOK_00801	CDS	1602	911711	913312	+	argH_2	4.3.2.1	COG0165	Argininosuccinate lyase
FKKODPOK_00802	CDS	1245	913384	914628	-	dctA1			C4-dicarboxylate transport protein
FKKODPOK_00803	CDS	936	914763	915698	+	benM_2			HTH-type transcriptional regulator BenM
FKKODPOK_00804	CDS	816	915741	916556	-	suhB	3.1.3.25	COG0483	Inositol-1-monophosphatase
FKKODPOK_00805	CDS	774	916793	917566	+	trmJ	2.1.1.-		tRNA (cytidine/uridine/adenosine-2'-O-)-methyltransferase TrmJ
FKKODPOK_00806	CDS	789	917566	918354	+	cysE	2.3.1.30	COG1045	Serine acetyltransferase
FKKODPOK_00807	CDS	492	918525	919016	+	iscR		COG1959	HTH-type transcriptional regulator IscR
FKKODPOK_00808	CDS	1215	919061	920275	+	iscS_1	2.8.1.7	COG1104	Cysteine desulfurase IscS
FKKODPOK_00809	CDS	387	920368	920754	+	iscU		COG0822	Iron-sulfur cluster assembly scaffold protein IscU
FKKODPOK_00810	CDS	324	920793	921116	+	iscA		COG0316	Iron-binding protein IscA
FKKODPOK_00811	CDS	519	921125	921643	+	hscB		COG1076	Co-chaperone protein HscB
FKKODPOK_00812	CDS	1863	921689	923551	+	hscA		COG0443	Chaperone protein HscA
FKKODPOK_00813	CDS	342	923555	923896	+	fdx_1		COG0633	2Fe-2S ferredoxin
FKKODPOK_00814	CDS	201	923910	924110	+	iscX		COG2975	Protein IscX
FKKODPOK_00815	CDS	426	924201	924626	+	ndk	2.7.4.6	COG0105	Nucleoside diphosphate kinase
FKKODPOK_00816	CDS	1149	924654	925802	+	rlmN	2.1.1.192	COG0820	Dual-specificity RNA methyltransferase RlmN
FKKODPOK_00817	CDS	759	925829	926587	+	ycf3			Photosystem I assembly protein Ycf3
FKKODPOK_00818	CDS	1014	926587	927600	+	rodZ		COG1426	Cytoskeleton protein RodZ
FKKODPOK_00819	CDS	1110	927604	928713	+	ispG	1.17.7.3	COG0821	4-hydroxy-3-methylbut-2-en-1-yl diphosphate synthase (flavodoxin)
FKKODPOK_00820	CDS	1290	928735	930024	+	hisS	6.1.1.21	COG0124	Histidine--tRNA ligase
FKKODPOK_00821	CDS	642	930061	930702	+				hypothetical protein
FKKODPOK_00822	CDS	1152	930695	931846	+	bamB		COG1520	Outer membrane protein assembly factor BamB
FKKODPOK_00823	CDS	1470	931998	933467	+	der_1		COG1160	GTPase Der
FKKODPOK_00824	CDS	1149	933586	934734	+	ybdL	2.6.1.88	COG0436	Methionine aminotransferase
FKKODPOK_00825	CDS	792	934722	935513	+	yafV	3.5.1.3		Omega-amidase YafV
FKKODPOK_00826	CDS	441	935572	936012	+				hypothetical protein
FKKODPOK_00827	CDS	408	936134	936541	+				hypothetical protein
FKKODPOK_00828	CDS	1686	936690	938375	-	leuA	2.3.3.13	COG0119	2-isopropylmalate synthase
FKKODPOK_00829	CDS	843	938705	939547	-				hypothetical protein
FKKODPOK_00830	CDS	1458	939551	941008	-	xseA	3.1.11.6	COG1570	Exodeoxyribonuclease 7 large subunit
FKKODPOK_00831	CDS	786	941018	941803	+				hypothetical protein
FKKODPOK_00832	CDS	549	941874	942422	+				hypothetical protein
FKKODPOK_00833	CDS	1470	942549	944018	+	guaB	1.1.1.205	COG0516	Inosine-5'-monophosphate dehydrogenase
FKKODPOK_00834	CDS	1578	944121	945698	+	guaA	6.3.5.2	COG0518	GMP synthase [glutamine-hydrolyzing]
FKKODPOK_00835	CDS	2940	945790	948729	-				hypothetical protein
FKKODPOK_00836	CDS	1371	948912	950282	+	mmcO	1.16.3.1	COG2132	Multicopper oxidase MmcO
FKKODPOK_00837	CDS	483	950282	950764	+	tadA_1	3.5.4.33	COG0590	tRNA-specific adenosine deaminase
FKKODPOK_00838	CDS	1485	951318	952802	-	mltF_2	4.2.2.-	COG4623	Membrane-bound lytic murein transglycosylase F
FKKODPOK_00839	CDS	3900	952993	956892	+	purL	6.3.5.3	COG0046	Phosphoribosylformylglycinamidine synthase
FKKODPOK_00840	CDS	312	956899	957210	+			COG0327	GTP cyclohydrolase 1 type 2
FKKODPOK_00841	CDS	582	957355	957936	-	pabA	2.6.1.85	COG0512	Aminodeoxychorismate/anthranilate synthase component 2
FKKODPOK_00842	CDS	1470	957933	959402	-	sgcD	2.6.1.86		2-amino-4-deoxychorismate synthase
FKKODPOK_00843	CDS	180	959824	960003	+				hypothetical protein
FKKODPOK_00844	CDS	636	960000	960635	-				hypothetical protein
FKKODPOK_00845	CDS	1686	960884	962569	-	gamP		COG2190	Putative PTS system glucosamine-specific EIICBA component
FKKODPOK_00846	CDS	2547	962610	965156	-				hypothetical protein
FKKODPOK_00847	CDS	1023	965196	966218	-	glmS_1	2.6.1.16	COG0449	Glutamine--fructose-6-phosphate aminotransferase [isomerizing]
FKKODPOK_00848	CDS	1107	966199	967305	-	agaA	3.5.1.-	COG1820	N-acetylgalactosamine-6-phosphate deacetylase
FKKODPOK_00849	CDS	732	967334	968065	-	nagR_2		COG2188	HTH-type transcriptional repressor NagR
FKKODPOK_00850	CDS	609	968366	968974	-				hypothetical protein
FKKODPOK_00851	CDS	552	968979	969530	-	nudC_1	3.6.1.22		NADH pyrophosphatase
FKKODPOK_00852	CDS	612	969689	970300	+	nudL	3.6.1.-		putative Nudix hydrolase NudL
FKKODPOK_00853	CDS	525	970369	970893	+	yrdA_1		COG0663	Protein YrdA
FKKODPOK_00854	CDS	234	970893	971126	+				hypothetical protein
FKKODPOK_00855	CDS	1182	971429	972610	+	purT	2.1.2.-	COG0027	Formate-dependent phosphoribosylglycinamide formyltransferase
FKKODPOK_00856	CDS	1455	972752	974206	-	yhjE			Inner membrane metabolite transport protein YhjE
FKKODPOK_00857	CDS	1239	974378	975616	-				hypothetical protein
FKKODPOK_00858	CDS	813	975629	976441	-	ypjD		COG4137	Inner membrane protein YpjD
FKKODPOK_00859	CDS	1377	976682	978058	+	ffh		COG0541	Signal recognition particle protein
FKKODPOK_00860	CDS	252	978305	978556	+	rpsP		COG0228	30S ribosomal protein S16
FKKODPOK_00861	CDS	537	978562	979098	+	rimM		COG0806	Ribosome maturation factor RimM
FKKODPOK_00862	CDS	753	979102	979854	+	trmD	2.1.1.228	COG0336	tRNA (guanine-N(1)-)-methyltransferase
FKKODPOK_00863	CDS	351	979898	980248	+	rplS		COG0335	50S ribosomal protein L19
FKKODPOK_00864	CDS	897	980464	981360	+	xerD		COG4974	Tyrosine recombinase XerD
FKKODPOK_00865	CDS	741	981528	982268	+	dsbC		COG1651	Thiol:disulfide interchange protein DsbC
FKKODPOK_00866	CDS	1305	982344	983648	+	hom	1.1.1.3	COG0460	Homoserine dehydrogenase
FKKODPOK_00867	CDS	1410	983797	985206	+	thrC	4.2.3.1	COG0498	Threonine synthase
FKKODPOK_00868	CDS	3633	985322	988954	+	bvgS_1	2.7.13.3		Virulence sensor protein BvgS
FKKODPOK_00869	CDS	1257	989042	990298	+				hypothetical protein
FKKODPOK_00870	CDS	660	990267	990926	-	rcsB		COG2197	Transcriptional regulatory protein RcsB
FKKODPOK_00871	CDS	189	991025	991213	+				hypothetical protein
FKKODPOK_00872	CDS	291	991403	991693	+				hypothetical protein
FKKODPOK_00873	CDS	993	991855	992847	-				hypothetical protein
FKKODPOK_00874	CDS	543	993045	993587	+	yaeQ		COG4681	putative protein YaeQ
FKKODPOK_00875	CDS	1716	993652	995367	+	recJ	3.1.-.-	COG0608	Single-stranded-DNA-specific exonuclease RecJ
FKKODPOK_00876	CDS	1107	995470	996576	+	namA	1.6.99.1	COG1902	NADPH dehydrogenase
FKKODPOK_00877	CDS	2424	996835	999258	-	rcsC_3	2.7.13.3		Sensor histidine kinase RcsC
FKKODPOK_00878	CDS	336	999460	999795	-				hypothetical protein
FKKODPOK_00879	CDS	1479	1000152	1001630	-	puuP_1		COG0531	Putrescine importer PuuP
FKKODPOK_00880	CDS	1425	1001861	1003285	-	prr_1	1.2.1.19	COG1012	Gamma-aminobutyraldehyde dehydrogenase
FKKODPOK_00881	CDS	831	1003351	1004181	-	ydcV_2			Inner membrane ABC transporter permease protein YdcV
FKKODPOK_00882	CDS	951	1004171	1005121	-	ydcU		COG1176	Inner membrane ABC transporter permease protein YdcU
FKKODPOK_00883	CDS	1038	1005123	1006160	-	potA_2	7.6.2.11	COG3842	Spermidine/putrescine import ATP-binding protein PotA
FKKODPOK_00884	CDS	159	1006318	1006476	+				hypothetical protein
FKKODPOK_00885	CDS	1152	1006460	1007611	-	ydcS	2.3.1.-		Bifunctional polyhydroxybutyrate synthase / ABC transporter periplasmic binding protein
FKKODPOK_00886	CDS	1464	1007735	1009198	-	prr_2	1.2.1.19	COG1012	Gamma-aminobutyraldehyde dehydrogenase
FKKODPOK_00887	CDS	915	1009342	1010256	-	cysB_1			HTH-type transcriptional regulator CysB
FKKODPOK_00888	CDS	735	1010433	1011167	+				hypothetical protein
FKKODPOK_00889	CDS	1623	1012193	1013815	+				hypothetical protein
FKKODPOK_00890	CDS	537	1013825	1014361	+				hypothetical protein
FKKODPOK_00891	CDS	1293	1014358	1015650	+	wspC	2.1.1.-	COG0457	putative biofilm formation methyltransferase WspC
FKKODPOK_00892	CDS	684	1015647	1016330	+				hypothetical protein
FKKODPOK_00893	CDS	2394	1016327	1018720	+	rcsC_4	2.7.13.3		Sensor histidine kinase RcsC
FKKODPOK_00894	CDS	1011	1018717	1019727	+	cheB_3	3.1.1.61	COG2201	Protein-glutamate methylesterase/protein-glutamine glutaminase
FKKODPOK_00895	CDS	1008	1019773	1020780	+	cheB_4	3.5.1.44		Protein-glutamate methylesterase/protein-glutamine glutaminase
FKKODPOK_00896	CDS	882	1021230	1022111	+	prfB		COG1186	Peptide chain release factor RF2
FKKODPOK_00897	CDS	1503	1022226	1023728	+	lysU	6.1.1.6	COG1190	Lysine--tRNA ligase, heat inducible
FKKODPOK_00898	CDS	741	1023932	1024672	+				hypothetical protein
FKKODPOK_00899	CDS	558	1024713	1025270	+				hypothetical protein
FKKODPOK_00900	CDS	1278	1025299	1026576	+				hypothetical protein
FKKODPOK_00901	CDS	939	1026619	1027557	+				hypothetical protein
FKKODPOK_00902	CDS	327	1027554	1027880	+				hypothetical protein
FKKODPOK_00903	CDS	783	1030331	1031113	-	pal_1			Peptidoglycan-associated lipoprotein
FKKODPOK_00904	CDS	426	1031162	1031587	-				hypothetical protein
FKKODPOK_00905	CDS	345	1031868	1032212	-				hypothetical protein
FKKODPOK_00906	CDS	2637	1032447	1035083	+	ppc	4.1.1.31	COG2352	Phosphoenolpyruvate carboxylase
FKKODPOK_00907	CDS	648	1035368	1036015	+	adk	2.7.4.3		Adenylate kinase
FKKODPOK_00908	CDS	675	1036129	1036803	+	tsaB		COG1214	tRNA threonylcarbamoyladenosine biosynthesis protein TsaB
FKKODPOK_00909	CDS	291	1037083	1037373	+				hypothetical protein
FKKODPOK_00910	CDS	873	1037370	1038242	+				hypothetical protein
FKKODPOK_00911	CDS	699	1038286	1038984	+				hypothetical protein
FKKODPOK_00912	CDS	627	1039011	1039637	-				hypothetical protein
FKKODPOK_00913	CDS	783	1039736	1040518	+	rsmJ	2.1.1.242		Ribosomal RNA small subunit methyltransferase J
FKKODPOK_00914	CDS	633	1040600	1041232	-				hypothetical protein
FKKODPOK_00915	CDS	1101	1041342	1042442	+	mdtA_2			Multidrug resistance protein MdtA
FKKODPOK_00916	CDS	3075	1042448	1045522	+	cnrA			Nickel and cobalt resistance protein CnrA
FKKODPOK_00917	CDS	1368	1045616	1046983	+				hypothetical protein
FKKODPOK_00918	CDS	690	1047115	1047804	-				hypothetical protein
FKKODPOK_00919	CDS	402	1047843	1048244	-				hypothetical protein
FKKODPOK_00920	CDS	2493	1048396	1050888	-	plsB	2.3.1.15	COG2937	Glycerol-3-phosphate acyltransferase
FKKODPOK_00921	CDS	378	1051087	1051464	-				hypothetical protein
FKKODPOK_00922	CDS	810	1051527	1052336	-	rlmA	2.1.1.187	COG0500	23S rRNA (guanine(745)-N(1))-methyltransferase
FKKODPOK_00923	CDS	1152	1052336	1053487	-	dapE_1	3.5.1.18	COG0624	Succinyl-diaminopimelate desuccinylase
FKKODPOK_00924	CDS	2589	1053749	1056337	-				hypothetical protein
FKKODPOK_00925	CDS	825	1056631	1057455	+	tcdA	6.1.-.-	COG1179	tRNA threonylcarbamoyladenosine dehydratase
FKKODPOK_00926	CDS	408	1057546	1057953	-	sufE		COG2166	Cysteine desulfuration protein SufE
FKKODPOK_00927	CDS	1206	1057950	1059155	-	sufS_1	2.8.1.7	COG0520	Cysteine desulfurase SufS
FKKODPOK_00928	CDS	1035	1059222	1060256	-	dapD	2.3.1.117	COG2171	2,3,4,5-tetrahydropyridine-2,6-dicarboxylate N-succinyltransferase
FKKODPOK_00929	CDS	357	1060292	1060648	-	yffB		COG1393	Protein YffB
FKKODPOK_00930	CDS	1647	1060880	1062526	+	nhaK		COG0025	Sodium, potassium, lithium and rubidium/H(+) antiporter
FKKODPOK_00931	CDS	771	1062541	1063311	-				hypothetical protein
FKKODPOK_00932	CDS	855	1063498	1064352	-				hypothetical protein
FKKODPOK_00933	CDS	1197	1064699	1065895	-	dapL	2.6.1.83	COG0436	LL-diaminopimelate aminotransferase
FKKODPOK_00934	CDS	2700	1065978	1068677	-	glnD		COG2844	Bifunctional uridylyltransferase/uridylyl-removing enzyme
FKKODPOK_00935	CDS	783	1068732	1069514	-	map_1	3.4.11.18	COG0024	Methionine aminopeptidase
FKKODPOK_00936	CDS	741	1069853	1070593	+	rpsB		COG0052	30S ribosomal protein S2
FKKODPOK_00937	CDS	864	1070781	1071644	+	tsf		COG0264	Elongation factor Ts
FKKODPOK_00938	CDS	744	1071844	1072587	+	pyrH	2.7.4.22	COG0528	Uridylate kinase
FKKODPOK_00939	CDS	558	1072584	1073141	+	frr		COG0233	Ribosome-recycling factor
FKKODPOK_00940	CDS	756	1073159	1073914	+	ispU	2.5.1.31	COG0020	Ditrans,polycis-undecaprenyl-diphosphate synthase ((2E,6E)-farnesyl-diphosphate specific)
FKKODPOK_00941	CDS	819	1073914	1074732	+	cdsA	2.7.7.41	COG0575	Phosphatidate cytidylyltransferase
FKKODPOK_00942	CDS	1191	1074729	1075919	+	dxr	1.1.1.267	COG0743	1-deoxy-D-xylulose 5-phosphate reductoisomerase
FKKODPOK_00943	CDS	1353	1076013	1077365	+	rseP	3.4.24.-	COG0750	Regulator of sigma-E protease RseP
FKKODPOK_00944	CDS	2388	1077441	1079828	+	bamA		COG4775	Outer membrane protein assembly factor BamA
FKKODPOK_00945	CDS	504	1079874	1080377	+				hypothetical protein
FKKODPOK_00946	CDS	1056	1080382	1081437	+	lpxD	2.3.1.-	COG1044	UDP-3-O-acylglucosamine N-acyltransferase
FKKODPOK_00947	CDS	441	1081550	1081990	+	fabZ	4.2.1.59	COG0764	3-hydroxyacyl-[acyl-carrier-protein] dehydratase FabZ
FKKODPOK_00948	CDS	777	1081987	1082763	+	lpxA	2.3.1.129		Acyl-[acyl-carrier-protein]--UDP-N-acetylglucosamine O-acyltransferase
FKKODPOK_00949	CDS	1137	1082766	1083902	+	lpxB	2.4.1.182	COG0763	Lipid-A-disaccharide synthase
FKKODPOK_00950	CDS	642	1083914	1084555	+	rnhB	3.1.26.4	COG0164	Ribonuclease HII
FKKODPOK_00951	CDS	3522	1084627	1088148	+	dnaE	2.7.7.7	COG0587	DNA polymerase III subunit alpha
FKKODPOK_00952	CDS	948	1088275	1089222	+	accA	2.1.3.15	COG0825	Acetyl-coenzyme A carboxylase carboxyl transferase subunit alpha
FKKODPOK_00953	CDS	1335	1089272	1090606	+	tilS	6.3.4.19	COG0037	tRNA(Ile)-lysidine synthase
FKKODPOK_00954	CDS	1632	1090875	1092506	+	pyrG_1	6.3.4.2	COG0504	CTP synthase
FKKODPOK_00955	CDS	846	1092522	1093367	+	kdsA	2.5.1.55	COG2877	2-dehydro-3-deoxyphosphooctonate aldolase
FKKODPOK_00956	CDS	1287	1093537	1094823	+	eno	4.2.1.11		Enolase
FKKODPOK_00957	CDS	279	1094982	1095260	+	ftsB			Cell division protein FtsB
FKKODPOK_00958	CDS	708	1095271	1095978	+	ispD	2.7.7.60	COG1211	2-C-methyl-D-erythritol 4-phosphate cytidylyltransferase
FKKODPOK_00959	CDS	492	1096097	1096588	+				hypothetical protein
FKKODPOK_00960	CDS	903	1096594	1097496	-	dmlR_4			HTH-type transcriptional regulator DmlR
FKKODPOK_00961	CDS	1113	1097600	1098712	+	frmA	1.1.1.284	COG1062	S-(hydroxymethyl)glutathione dehydrogenase
FKKODPOK_00962	CDS	846	1098810	1099655	+	yeiG	3.1.2.12	COG0627	S-formylglutathione hydrolase YeiG
FKKODPOK_00963	CDS	474	1099764	1100237	+	ispF	4.6.1.12	COG0245	2-C-methyl-D-erythritol 2,4-cyclodiphosphate synthase
FKKODPOK_00964	CDS	1059	1100234	1101292	+	truD	5.4.99.27	COG0585	tRNA pseudouridine synthase D
FKKODPOK_00965	CDS	750	1101280	1102029	+	surE_2	3.1.3.5	COG0496	5'-nucleotidase SurE
FKKODPOK_00966	CDS	678	1102029	1102706	+	pcm	2.1.1.77	COG2518	Protein-L-isoaspartate O-methyltransferase
FKKODPOK_00967	CDS	897	1102897	1103793	+	nlpD			Murein hydrolase activator NlpD
FKKODPOK_00968	CDS	1005	1103898	1104902	+	rpoS			RNA polymerase sigma factor RpoS
FKKODPOK_00969	CDS	324	1105490	1105813	-	fdxA		COG1146	Ferredoxin 1
FKKODPOK_00970	CDS	2580	1106045	1108624	-	mutS		COG0249	DNA mismatch repair protein MutS
FKKODPOK_00971	CDS	501	1109130	1109630	+	pncC_1	3.5.1.42	COG1546	Nicotinamide-nucleotide amidohydrolase PncC
FKKODPOK_00972	CDS	1065	1109716	1110780	+	recA		COG0468	Protein RecA
FKKODPOK_00973	CDS	471	1110789	1111259	+	recX		COG2137	Regulatory protein RecX
FKKODPOK_00974	CDS	1116	1111339	1112454	-				hypothetical protein
FKKODPOK_00975	CDS	192	1112946	1113137	+				hypothetical protein
FKKODPOK_00976	CDS	426	1113146	1113571	-				hypothetical protein
FKKODPOK_00977	CDS	711	1113791	1114501	+				hypothetical protein
FKKODPOK_00978	CDS	891	1114590	1115480	-				hypothetical protein
FKKODPOK_00979	CDS	648	1115708	1116355	+	degU_1		COG2197	Transcriptional regulatory protein DegU
FKKODPOK_00980	CDS	369	1116464	1116832	+	dgkA	2.7.1.107	COG0818	Diacylglycerol kinase
FKKODPOK_00981	CDS	927	1116860	1117786	-	cmpR_1		COG0583	HTH-type transcriptional activator CmpR
FKKODPOK_00982	CDS	780	1117908	1118687	+	fpr_2	1.18.1.2	COG1018	Ferredoxin--NADP reductase
FKKODPOK_00983	CDS	705	1118887	1119591	-	trmO	2.1.1.-	COG1720	tRNA (adenine(37)-N6)-methyltransferase
FKKODPOK_00984	CDS	462	1119609	1120070	-				hypothetical protein
FKKODPOK_00985	CDS	711	1120140	1120850	-		5.4.99.-	COG1187	putative RNA pseudouridine synthase
FKKODPOK_00986	CDS	456	1121214	1121669	-	yjaB	2.3.1.-	COG0454	Peptidyl-lysine N-acetyltransferase YjaB
FKKODPOK_00987	CDS	1338	1121780	1123117	-	rimO	2.8.4.4	COG0621	Ribosomal protein S12 methylthiotransferase RimO
FKKODPOK_00988	CDS	1899	1123389	1125287	+	kup			Low affinity potassium transport system protein kup
FKKODPOK_00989	CDS	1302	1125437	1126738	-				hypothetical protein
FKKODPOK_00990	CDS	2643	1126738	1129380	-				hypothetical protein
FKKODPOK_00991	tRNA	77	1129713	1129789	-				tRNA-Met(cat)
FKKODPOK_00992	tRNA	77	1130038	1130114	-				tRNA-Met(cat)
FKKODPOK_00993	CDS	1059	1130350	1131408	+	dinB	2.7.7.7	COG0389	DNA polymerase IV
FKKODPOK_00994	CDS	957	1131417	1132373	-				hypothetical protein
FKKODPOK_00995	CDS	1716	1132458	1134173	-	proS	6.1.1.15	COG0442	Proline--tRNA ligase
FKKODPOK_00996	CDS	1326	1134348	1135673	-	oprD_3	3.4.21.-		Porin D
FKKODPOK_00997	CDS	432	1136660	1137091	+				hypothetical protein
FKKODPOK_00998	CDS	207	1137088	1137294	+	slyX			Protein SlyX
FKKODPOK_00999	CDS	606	1137355	1137960	-				hypothetical protein
FKKODPOK_01000	CDS	474	1138431	1138904	+	dps2_1	1.16.-.-	COG0783	DNA protection during starvation protein 2
FKKODPOK_01001	CDS	342	1139316	1139657	+				hypothetical protein
FKKODPOK_01002	CDS	1776	1139938	1141713	+	aspS	6.1.1.23	COG0173	Aspartate--tRNA(Asp/Asn) ligase
FKKODPOK_01003	CDS	747	1141841	1142587	+	pmpR		COG0217	Transcriptional regulatory protein PmpR
FKKODPOK_01004	CDS	525	1142714	1143238	+	ruvC	3.1.22.4	COG0817	Crossover junction endodeoxyribonuclease RuvC
FKKODPOK_01005	CDS	609	1143354	1143962	+	ruvA	3.6.4.12	COG0632	Holliday junction ATP-dependent DNA helicase RuvA
FKKODPOK_01006	CDS	1056	1143963	1145018	+	ruvB	3.6.4.12	COG2255	Holliday junction ATP-dependent DNA helicase RuvB
FKKODPOK_01007	CDS	471	1145158	1145628	+	ybgC	3.1.2.-	COG0824	Acyl-CoA thioester hydrolase YbgC
FKKODPOK_01008	CDS	696	1145618	1146313	+	tolQ_1		COG0811	Tol-Pal system protein TolQ
FKKODPOK_01009	CDS	465	1146328	1146792	+	exbD_1		COG0848	Biopolymer transport protein ExbD
FKKODPOK_01010	CDS	1071	1146792	1147862	+				hypothetical protein
FKKODPOK_01011	CDS	1302	1147859	1149160	+	tolB		COG0823	Tol-Pal system protein TolB
FKKODPOK_01012	CDS	501	1149213	1149713	+	pal_2		COG2885	Peptidoglycan-associated lipoprotein
FKKODPOK_01013	CDS	642	1149912	1150553	+	cpoB		COG1729	Cell division coordinator CpoB
FKKODPOK_01014	CDS	681	1150700	1151380	+	queE	4.3.99.3		7-carboxy-7-deazaguanine synthase
FKKODPOK_01015	CDS	675	1151397	1152071	+	queC	6.3.4.20	COG0603	7-cyano-7-deazaguanine synthase
FKKODPOK_01016	tRNA	76	1152136	1152211	+				tRNA-Lys(ttt)
FKKODPOK_01017	CDS	1521	1152576	1154096	+				hypothetical protein
FKKODPOK_01018	CDS	684	1154137	1154820	+				hypothetical protein
FKKODPOK_01019	CDS	633	1155207	1155839	-	slmA			Nucleoid occlusion factor SlmA
FKKODPOK_01020	CDS	666	1155932	1156597	+	trmR	2.1.1.-		tRNA 5-hydroxyuridine methyltransferase
FKKODPOK_01021	CDS	1059	1156854	1157912	+	nadA	2.5.1.72	COG0379	Quinolinate synthase A
FKKODPOK_01022	CDS	1434	1157998	1159431	-	bepA_1	3.4.-.-	COG4783	Beta-barrel assembly-enhancing protease
FKKODPOK_01023	CDS	252	1159572	1159823	+	tusA_1		COG0425	Sulfur carrier protein TusA
FKKODPOK_01024	CDS	1071	1159871	1160941	+				hypothetical protein
FKKODPOK_01025	CDS	474	1161016	1161489	-	bcp	1.11.1.15	COG1225	Peroxiredoxin Bcp
FKKODPOK_01026	CDS	564	1161500	1162063	-	gcvR		COG2716	Glycine cleavage system transcriptional repressor
FKKODPOK_01027	CDS	879	1162378	1163256	+	dapA_1	4.3.3.7	COG0329	4-hydroxy-tetrahydrodipicolinate synthase
FKKODPOK_01028	CDS	1116	1163274	1164389	+	bamC			Outer membrane protein assembly factor BamC
FKKODPOK_01029	CDS	759	1164390	1165148	+	yycJ	3.-.-.-	COG1235	Putative metallo-hydrolase YycJ
FKKODPOK_01030	CDS	714	1165223	1165936	+	purC	6.3.2.6	COG0152	Phosphoribosylaminoimidazole-succinocarboxamide synthase
FKKODPOK_01031	tRNA	90	1166028	1166117	+				tRNA-Ser(cga)
FKKODPOK_01032	CDS	609	1166395	1167003	-				hypothetical protein
FKKODPOK_01033	CDS	513	1167215	1167727	-				hypothetical protein
FKKODPOK_01034	CDS	669	1167756	1168424	-				hypothetical protein
FKKODPOK_01035	CDS	177	1169155	1169331	-				hypothetical protein
FKKODPOK_01036	CDS	135	1170420	1170554	+				hypothetical protein
FKKODPOK_01037	CDS	1926	1170958	1172883	+				hypothetical protein
FKKODPOK_01038	CDS	291	1172992	1173282	-				hypothetical protein
FKKODPOK_01039	CDS	771	1173272	1174042	-				hypothetical protein
FKKODPOK_01040	CDS	417	1174951	1175367	+				hypothetical protein
FKKODPOK_01041	CDS	246	1175428	1175673	-		1.5.1.43		Carboxynorspermidine synthase
FKKODPOK_01042	CDS	1137	1175878	1177014	+				hypothetical protein
FKKODPOK_01043	CDS	243	1177028	1177270	+				hypothetical protein
FKKODPOK_01044	CDS	816	1177635	1178450	+	moeZ		COG0476	putative adenylyltransferase/sulfurtransferase MoeZ
FKKODPOK_01045	CDS	1329	1178443	1179771	+				hypothetical protein
FKKODPOK_01046	CDS	546	1179775	1180320	+				hypothetical protein
FKKODPOK_01047	CDS	471	1180505	1180975	+				hypothetical protein
FKKODPOK_01048	CDS	717	1181168	1181884	-	sdiA		COG2771	Regulatory protein SdiA
FKKODPOK_01049	CDS	1194	1182346	1183539	-		1.5.1.43		Carboxynorspermidine synthase
FKKODPOK_01050	CDS	1098	1183611	1184708	-	nspC	4.1.1.96	COG0019	Carboxynorspermidine/carboxyspermidine decarboxylase
FKKODPOK_01051	CDS	783	1185048	1185830	+	gno_1	1.1.1.-		Gluconate 5-dehydrogenase
FKKODPOK_01052	CDS	963	1185872	1186834	-	lcdH_1	1.1.1.108		L-carnitine dehydrogenase
FKKODPOK_01053	CDS	1689	1187220	1188908	+	maeA	1.1.1.38	COG0281	NAD-dependent malic enzyme
FKKODPOK_01054	CDS	1671	1189122	1190792	+	alkJ_1	1.1.99.-		Alcohol dehydrogenase [acceptor]
FKKODPOK_01055	CDS	1650	1191059	1192708	+	eptA_1	2.7.-.-	COG2194	Phosphoethanolamine transferase EptA
FKKODPOK_01056	CDS	666	1192701	1193366	+	COQ5_2	2.1.1.163		2-methoxy-6-polyprenyl-1,4-benzoquinol methylase, mitochondrial
FKKODPOK_01057	CDS	1134	1193499	1194632	+	rnd	3.1.13.5	COG0349	Ribonuclease D
FKKODPOK_01058	CDS	294	1194629	1194922	+	ycgL		COG3100	Protein YcgL
FKKODPOK_01059	CDS	933	1195062	1195994	+	ghrA	1.1.1.81		Glyoxylate/hydroxypyruvate reductase A
FKKODPOK_01060	CDS	594	1196197	1196790	-	rutE	1.1.1.298		malonic semialdehyde reductase RutE
FKKODPOK_01061	CDS	450	1197068	1197517	+				hypothetical protein
FKKODPOK_01062	CDS	1248	1197586	1198833	+				hypothetical protein
FKKODPOK_01063	CDS	372	1198933	1199304	-				hypothetical protein
FKKODPOK_01064	CDS	489	1199390	1199878	-	trmL_2	2.1.1.207		tRNA (cytidine(34)-2'-O)-methyltransferase
FKKODPOK_01065	CDS	372	1200021	1200392	-				hypothetical protein
FKKODPOK_01066	CDS	684	1200452	1201135	-	speE_1	2.5.1.16		Polyamine aminopropyltransferase
FKKODPOK_01067	CDS	288	1201245	1201532	+				hypothetical protein
FKKODPOK_01068	CDS	474	1201542	1202015	-				hypothetical protein
FKKODPOK_01069	CDS	2058	1202136	1204193	-	ptrB	3.4.21.83	COG1770	Protease 2
FKKODPOK_01070	CDS	519	1204336	1204854	+				hypothetical protein
FKKODPOK_01071	CDS	774	1204890	1205663	+	yafJ	2.4.2.-	COG0121	Putative glutamine amidotransferase YafJ
FKKODPOK_01072	CDS	525	1205677	1206201	+				hypothetical protein
FKKODPOK_01073	CDS	753	1206299	1207051	+	pxpA3	3.5.2.9	COG1540	5-oxoprolinase subunit A 3
FKKODPOK_01074	CDS	705	1207048	1207752	+	pxpB	3.5.2.9	COG2049	5-oxoprolinase subunit B
FKKODPOK_01075	CDS	921	1207749	1208669	+	pxpC	3.5.2.9	COG1984	5-oxoprolinase subunit C
FKKODPOK_01076	CDS	2082	1208817	1210898	-	prc	3.4.21.102	COG0793	Tail-specific protease
FKKODPOK_01077	CDS	1002	1211004	1212005	+	pikAII	2.3.1.239		Narbonolide/10-deoxymethynolide synthase PikA2, modules 3 and 4
FKKODPOK_01078	CDS	654	1212173	1212826	-		3.1.3.-	COG0560	putative phosphatase
FKKODPOK_01079	CDS	990	1212998	1213987	-	btuD_3	7.6.2.8		Vitamin B12 import ATP-binding protein BtuD
FKKODPOK_01080	CDS	798	1213989	1214786	-				hypothetical protein
FKKODPOK_01081	CDS	843	1214773	1215615	-				hypothetical protein
FKKODPOK_01082	CDS	807	1215612	1216418	-				hypothetical protein
FKKODPOK_01083	CDS	1062	1216549	1217610	-				hypothetical protein
FKKODPOK_01084	CDS	720	1217984	1218703	+	phnR		COG2188	Putative transcriptional regulator of 2-aminoethylphosphonate degradation operons
FKKODPOK_01085	CDS	1143	1219816	1220958	-	hcr	1.-.-.-	COG1018	NADH oxidoreductase HCR
FKKODPOK_01086	CDS	1257	1220968	1222224	-		1.14.13.239		Carnitine monooxygenase oxygenase subunit
FKKODPOK_01087	CDS	933	1222389	1223321	-	dsdC		COG0583	HTH-type transcriptional regulator DsdC
FKKODPOK_01088	CDS	780	1223362	1224141	+				hypothetical protein
FKKODPOK_01089	CDS	780	1224131	1224910	+	proC_1	1.5.1.2		Pyrroline-5-carboxylate reductase
FKKODPOK_01090	CDS	2037	1224971	1227007	-	stcD_1	1.-.-.-		putative N-methylproline demethylase
FKKODPOK_01091	CDS	909	1227224	1228132	+				hypothetical protein
FKKODPOK_01092	CDS	2190	1228267	1230456	-				hypothetical protein
FKKODPOK_01093	CDS	165	1230609	1230773	-				hypothetical protein
FKKODPOK_01094	CDS	1290	1230912	1232201	-	apeB	3.4.11.-	COG1362	putative M18 family aminopeptidase 2
FKKODPOK_01095	CDS	636	1233133	1233768	-	rluA	5.4.99.28	COG0564	Dual-specificity RNA pseudouridine synthase RluA
FKKODPOK_01096	CDS	255	1233883	1234137	-	minE		COG0851	Cell division topological specificity factor
FKKODPOK_01097	CDS	813	1234137	1234949	-	minD		COG2894	Septum site-determining protein MinD
FKKODPOK_01098	CDS	747	1235149	1235895	-	minC		COG0850	Septum site-determining protein MinC
FKKODPOK_01099	CDS	933	1236041	1236973	+	lpxL	2.3.1.241	COG1560	Lipid A biosynthesis lauroyltransferase
FKKODPOK_01100	CDS	1251	1236994	1238244	+				hypothetical protein
FKKODPOK_01101	CDS	855	1238481	1239335	-				hypothetical protein
FKKODPOK_01102	CDS	804	1239539	1240342	-				hypothetical protein
FKKODPOK_01103	CDS	1299	1240335	1241633	-				hypothetical protein
FKKODPOK_01104	CDS	360	1241856	1242215	+				hypothetical protein
FKKODPOK_01105	CDS	1605	1242889	1244493	-				hypothetical protein
FKKODPOK_01106	CDS	858	1244914	1245771	+				hypothetical protein
FKKODPOK_01107	CDS	312	1246103	1246414	+	yjcH		COG3162	Inner membrane protein YjcH
FKKODPOK_01108	CDS	1659	1246411	1248069	+	actP		COG4147	Cation/acetate symporter ActP
FKKODPOK_01109	CDS	159	1248199	1248357	-				hypothetical protein
FKKODPOK_01110	CDS	378	1248663	1249040	+				hypothetical protein
FKKODPOK_01111	CDS	816	1249145	1249960	+	hcaB_2	1.3.1.87		3-phenylpropionate-dihydrodiol/cinnamic acid-dihydrodiol dehydrogenase
FKKODPOK_01112	CDS	333	1250173	1250505	+				hypothetical protein
FKKODPOK_01113	CDS	198	1250702	1250899	+	csrA		COG1551	Carbon storage regulator
FKKODPOK_01114	CDS	231	1250945	1251175	-				hypothetical protein
FKKODPOK_01115	CDS	1188	1251323	1252510	-				hypothetical protein
FKKODPOK_01116	CDS	1749	1252614	1254362	-	gshAB	6.3.2.3		Glutathione biosynthesis bifunctional protein GshAB
FKKODPOK_01117	CDS	1773	1254366	1256138	-	asnB	6.3.5.4	COG0367	Asparagine synthetase [glutamine-hydrolyzing] 1
FKKODPOK_01118	CDS	1107	1256308	1257414	-				hypothetical protein
FKKODPOK_01119	CDS	2481	1257404	1259884	-				hypothetical protein
FKKODPOK_01120	CDS	669	1259884	1260552	-			COG1136	putative ABC transporter ATP-binding protein
FKKODPOK_01121	CDS	612	1260579	1261190	+				hypothetical protein
FKKODPOK_01122	CDS	1977	1261060	1263036	-	mnmC_1		COG0665	tRNA 5-methylaminomethyl-2-thiouridine biosynthesis bifunctional protein MnmC
FKKODPOK_01123	CDS	1503	1263191	1264693	+		2.7.4.-	COG2326	Polyphosphate:AMP phosphotransferase
FKKODPOK_01124	CDS	387	1264816	1265202	+				hypothetical protein
FKKODPOK_01125	CDS	1344	1265213	1266556	-	prsE_1			Type I secretion system membrane fusion protein PrsE
FKKODPOK_01126	CDS	2172	1266569	1268740	-	apxIB_1		COG2274	Toxin RTX-I translocation ATP-binding protein
FKKODPOK_01127	CDS	1356	1268771	1270126	-				hypothetical protein
FKKODPOK_01128	CDS	6525	1270549	1277073	+				hypothetical protein
FKKODPOK_01129	CDS	411	1278608	1279018	-				hypothetical protein
FKKODPOK_01130	CDS	588	1279029	1279616	-				hypothetical protein
FKKODPOK_01131	CDS	2127	1279827	1281953	+	recQ	3.6.4.12	COG0514	ATP-dependent DNA helicase RecQ
FKKODPOK_01132	CDS	435	1282107	1282541	+	slyA_1			Transcriptional regulator SlyA
FKKODPOK_01133	CDS	2262	1282679	1284940	+				hypothetical protein
FKKODPOK_01134	CDS	309	1284944	1285252	+				hypothetical protein
FKKODPOK_01135	CDS	900	1285359	1286258	+				hypothetical protein
FKKODPOK_01136	CDS	816	1286454	1287269	+	lpxH_1	3.6.1.54		UDP-2,3-diacylglucosamine hydrolase
FKKODPOK_01137	CDS	600	1287389	1287988	-				hypothetical protein
FKKODPOK_01138	CDS	312	1288125	1288436	-				hypothetical protein
FKKODPOK_01139	CDS	1008	1288572	1289579	+	rhaS_1			HTH-type transcriptional activator RhaS
FKKODPOK_01140	CDS	1455	1289695	1291149	-	trkI		COG0168	Trk system potassium uptake protein TrkI
FKKODPOK_01141	CDS	561	1291324	1291884	+	ydjA	1.-.-.-	COG0778	Putative NAD(P)H nitroreductase YdjA
FKKODPOK_01142	CDS	1344	1292040	1293383	-	sasA_6	2.7.-.-		Adaptive-response sensory-kinase SasA
FKKODPOK_01143	CDS	444	1293478	1293921	-				hypothetical protein
FKKODPOK_01144	CDS	678	1294143	1294820	-	cpxR_1		COG0745	Transcriptional regulatory protein CpxR
FKKODPOK_01145	CDS	420	1294828	1295247	-				hypothetical protein
FKKODPOK_01146	CDS	300	1295403	1295702	-	yciI		COG2350	Protein YciI
FKKODPOK_01147	CDS	609	1295704	1296312	-	yciB		COG2917	putative intracellular septation protein A
FKKODPOK_01148	CDS	861	1296378	1297238	+	yciV	3.1.13.-	COG0613	5'-3' exoribonuclease
FKKODPOK_01149	CDS	633	1297252	1297884	+	yciO		COG0009	putative protein YciO
FKKODPOK_01150	CDS	819	1297881	1298699	+	scpA		COG1354	Segregation and condensation protein A
FKKODPOK_01151	CDS	792	1298717	1299508	+	scpB			Segregation and condensation protein B
FKKODPOK_01152	CDS	189	1299550	1299738	+				hypothetical protein
FKKODPOK_01153	CDS	1230	1299947	1301176	+				hypothetical protein
FKKODPOK_01154	CDS	1425	1301399	1302823	+	aroP		COG1113	Aromatic amino acid transport protein AroP
FKKODPOK_01155	CDS	414	1302835	1303248	+	arfB	3.1.1.29	COG1186	Peptidyl-tRNA hydrolase ArfB
FKKODPOK_01156	CDS	1215	1303346	1304560	-	yhhS_1			putative MFS-type transporter YhhS
FKKODPOK_01157	CDS	180	1304756	1304935	-				hypothetical protein
FKKODPOK_01158	CDS	138	1305012	1305149	-				hypothetical protein
FKKODPOK_01159	CDS	1197	1305416	1306612	-	aspC_1	2.6.1.1	COG1448	Aspartate aminotransferase
FKKODPOK_01160	CDS	288	1306613	1306900	-		4.2.1.96		Putative pterin-4-alpha-carbinolamine dehydratase
FKKODPOK_01161	CDS	915	1306872	1307786	-				hypothetical protein
FKKODPOK_01162	CDS	1554	1308069	1309622	+	tyrR_1			Transcriptional regulatory protein TyrR
FKKODPOK_01163	CDS	267	1309714	1309980	-				hypothetical protein
FKKODPOK_01164	CDS	1956	1310432	1312387	+	acs_2	6.2.1.1	COG0365	Acetyl-coenzyme A synthetase
FKKODPOK_01165	CDS	777	1312981	1313757	+	argT_1		COG0834	Lysine/arginine/ornithine-binding periplasmic protein
FKKODPOK_01166	CDS	690	1313847	1314536	+	hisQ_2		COG4215	Histidine transport system permease protein HisQ
FKKODPOK_01167	CDS	699	1314533	1315231	+	occM_2			Octopine transport system permease protein OccM
FKKODPOK_01168	CDS	1113	1315233	1316345	+				hypothetical protein
FKKODPOK_01169	CDS	765	1316367	1317131	+	hisP_1		COG4598	Histidine transport ATP-binding protein HisP
FKKODPOK_01170	CDS	984	1317279	1318262	+	cdhR_3		COG4977	HTH-type transcriptional regulator CdhR
FKKODPOK_01171	CDS	1221	1318604	1319824	+	aruC	2.6.1.11	COG4992	Succinylornithine transaminase/acetylornithine aminotransferase
FKKODPOK_01172	CDS	1032	1320029	1321060	+	astA	2.3.1.109	COG3138	Arginine N-succinyltransferase subunit alpha
FKKODPOK_01173	CDS	1026	1321166	1322191	+	aruG	2.3.1.109	COG3138	Arginine N-succinyltransferase subunit beta
FKKODPOK_01174	CDS	1467	1322191	1323657	+	astD	1.2.1.71	COG1012	N-succinylglutamate 5-semialdehyde dehydrogenase
FKKODPOK_01175	CDS	1347	1323804	1325150	+	astB	3.5.3.23	COG3724	N-succinylarginine dihydrolase
FKKODPOK_01176	CDS	297	1325231	1325527	+				hypothetical protein
FKKODPOK_01177	CDS	1008	1325543	1326550	+	astE	3.5.1.96	COG2988	Succinylglutamate desuccinylase
FKKODPOK_01178	CDS	495	1326719	1327213	-	ribH_1	2.5.1.78		6,7-dimethyl-8-ribityllumazine synthase
FKKODPOK_01179	CDS	1005	1327669	1328673	+	ltaE_1	4.1.2.48	COG2008	Low specificity L-threonine aldolase
FKKODPOK_01180	CDS	2619	1328818	1331436	+	alaS	6.1.1.7	COG0013	Alanine--tRNA ligase
FKKODPOK_01181	CDS	1233	1331540	1332772	+		2.7.2.4	COG0527	Aspartate kinase
FKKODPOK_01182	CDS	189	1332954	1333142	+	csrA2			Translational regulator CsrA2
FKKODPOK_01183	tRNA	91	1333205	1333295	+				tRNA-Ser(gct)
FKKODPOK_01184	tRNA	77	1333404	1333480	+				tRNA-Arg(acg)
FKKODPOK_01185	tRNA	77	1333616	1333692	+				tRNA-Arg(acg)
FKKODPOK_01186	CDS	498	1333735	1334232	-				hypothetical protein
FKKODPOK_01187	CDS	1443	1334554	1335996	+			COG2239	Magnesium transporter MgtE
FKKODPOK_01188	CDS	318	1336134	1336451	-				hypothetical protein
FKKODPOK_01189	CDS	198	1336904	1337101	-				hypothetical protein
FKKODPOK_01190	CDS	234	1337155	1337388	-				hypothetical protein
FKKODPOK_01191	tRNA	74	1337849	1337922	+				tRNA-Arg(cct)
FKKODPOK_01192	CDS	372	1338315	1338686	+	yiaW			Inner membrane protein YiaW
FKKODPOK_01193	CDS	960	1338690	1339649	+	yiaV		COG1566	Inner membrane protein YiaV
FKKODPOK_01194	CDS	1704	1339735	1341438	-	asD	2.6.1.1		Bifunctional aspartate aminotransferase and L-aspartate beta-decarboxylase
FKKODPOK_01195	tRNA	89	1342424	1342512	+				tRNA-Val(gac)
FKKODPOK_01196	CDS	1701	1343245	1344945	-	aspT_1			Aspartate/alanine antiporter
FKKODPOK_01197	CDS	420	1345306	1345725	-	ohrB_1		COG1764	Organic hydroperoxide resistance protein OhrB
FKKODPOK_01198	CDS	714	1345841	1346554	-	bacC_1	1.1.1.385		Dihydroanticapsin 7-dehydrogenase
FKKODPOK_01199	CDS	657	1346622	1347278	-				hypothetical protein
FKKODPOK_01200	CDS	216	1347275	1347490	-		5.3.2.-	COG1942	putative tautomerase
FKKODPOK_01201	CDS	1638	1347711	1349348	-	mqo_1	1.1.5.4	COG0579	Malate:quinone oxidoreductase
FKKODPOK_01202	CDS	1641	1349700	1351340	-				hypothetical protein
FKKODPOK_01203	CDS	1605	1351805	1353409	+	lapB			Lipopolysaccharide assembly protein B
FKKODPOK_01204	CDS	693	1353406	1354098	+				hypothetical protein
FKKODPOK_01205	CDS	1242	1354079	1355320	-				hypothetical protein
FKKODPOK_01206	CDS	723	1355570	1356292	-	lutR_2		COG2186	HTH-type transcriptional regulator LutR
FKKODPOK_01207	CDS	1743	1356607	1358349	-	araC_1	4.2.1.25		L-arabonate dehydratase
FKKODPOK_01208	CDS	1314	1358572	1359885	+	abaQ_1			Quinolone resistance transporter
FKKODPOK_01209	CDS	993	1360092	1361084	+				hypothetical protein
FKKODPOK_01210	CDS	1587	1361163	1362749	+		1.2.1.26		Alpha-ketoglutaric semialdehyde dehydrogenase
FKKODPOK_01211	CDS	1326	1362926	1364251	+	nicT_1			Putative metabolite transport protein NicT
FKKODPOK_01212	CDS	294	1364340	1364633	+				hypothetical protein
FKKODPOK_01213	CDS	1170	1364893	1366062	+	pgl_1	3.1.1.31		6-phosphogluconolactonase
FKKODPOK_01214	CDS	180	1366235	1366414	+				hypothetical protein
FKKODPOK_01215	CDS	99	1366414	1366512	+				hypothetical protein
FKKODPOK_01216	CDS	2118	1366731	1368848	-	iutA			Ferric aerobactin receptor
FKKODPOK_01217	CDS	1197	1368845	1370041	-	sbnD_1			Staphyloferrin B transporter
FKKODPOK_01218	CDS	1920	1370052	1371971	-	sbnF	6.3.2.55	COG4264	2-[(L-alanin-3-ylcarbamoyl)methyl]-3-(2-aminoethylcarbamoyl)-2-hydroxypropanoate synthase
FKKODPOK_01219	CDS	192	1372318	1372509	+				hypothetical protein
FKKODPOK_01220	CDS	231	1372506	1372736	+				hypothetical protein
FKKODPOK_01221	CDS	975	1373007	1373981	+				hypothetical protein
FKKODPOK_01222	CDS	375	1373971	1374345	+				hypothetical protein
FKKODPOK_01223	CDS	612	1374409	1375020	-				hypothetical protein
FKKODPOK_01224	CDS	3642	1375020	1378661	-				hypothetical protein
FKKODPOK_01225	CDS	1242	1378658	1379899	-	sbcD		COG0420	Nuclease SbcCD subunit D
FKKODPOK_01226	CDS	1677	1380089	1381765	-				hypothetical protein
FKKODPOK_01227	CDS	1734	1381762	1383495	-				hypothetical protein
FKKODPOK_01228	CDS	1068	1383492	1384559	-				hypothetical protein
FKKODPOK_01229	CDS	495	1384552	1385046	-				hypothetical protein
FKKODPOK_01230	CDS	945	1385043	1385987	-				hypothetical protein
FKKODPOK_01231	CDS	960	1385992	1386951	-				hypothetical protein
FKKODPOK_01232	CDS	360	1387275	1387634	-				hypothetical protein
FKKODPOK_01233	CDS	4857	1388085	1392941	+	gdhB	1.4.1.2	COG2902	NAD-specific glutamate dehydrogenase
FKKODPOK_01234	CDS	405	1393158	1393562	+				hypothetical protein
FKKODPOK_01235	CDS	378	1393705	1394082	+				hypothetical protein
FKKODPOK_01236	CDS	2601	1394289	1396889	-	acnB	4.2.1.3	COG1049	Aconitate hydratase B
FKKODPOK_01237	CDS	474	1397294	1397767	+				hypothetical protein
FKKODPOK_01238	CDS	876	1397907	1398782	-	uspE		COG0589	Universal stress protein E
FKKODPOK_01239	CDS	771	1398812	1399582	+				hypothetical protein
FKKODPOK_01240	CDS	474	1399837	1400310	+	marR_1		COG1846	Multiple antibiotic resistance protein MarR
FKKODPOK_01241	CDS	1488	1400307	1401794	+	ttgI			Toluene efflux pump outer membrane protein TtgI
FKKODPOK_01242	CDS	1260	1401813	1403072	+	emrA_1		COG1566	Multidrug export protein EmrA
FKKODPOK_01243	CDS	1533	1403136	1404668	+	emrB_1			Multidrug export protein EmrB
FKKODPOK_01244	CDS	768	1404738	1405505	-	lpxH_2	3.6.1.54	COG2908	UDP-2,3-diacylglucosamine hydrolase
FKKODPOK_01245	CDS	504	1405502	1406005	-		5.2.1.8		Peptidyl-prolyl cis-trans isomerase cyp18
FKKODPOK_01246	CDS	1761	1406213	1407973	+	glnS	6.1.1.18	COG0008	Glutamine--tRNA ligase
FKKODPOK_01247	CDS	1383	1407984	1409366	+	cysS	6.1.1.16	COG0215	Cysteine--tRNA ligase
FKKODPOK_01248	CDS	1857	1410121	1411977	-	acoR_1		COG3284	Acetoin catabolism regulatory protein
FKKODPOK_01249	CDS	1095	1412314	1413408	+	ugpC_1	7.6.2.10	COG3839	sn-glycerol-3-phosphate import ATP-binding protein UgpC
FKKODPOK_01250	CDS	1131	1413408	1414538	+	ugpC_2	7.6.2.10	COG3839	sn-glycerol-3-phosphate import ATP-binding protein UgpC
FKKODPOK_01251	CDS	867	1414531	1415397	+	ngcF		COG1175	Diacetylchitobiose uptake system permease protein NgcF
FKKODPOK_01252	CDS	819	1415408	1416226	+	dasC_1		COG0395	Diacetylchitobiose uptake system permease protein DasC
FKKODPOK_01253	CDS	273	1416238	1416510	+				hypothetical protein
FKKODPOK_01254	CDS	1806	1416595	1418400	+				hypothetical protein
FKKODPOK_01255	CDS	855	1419222	1420076	-	folD_1		COG0190	Bifunctional protein FolD protein
FKKODPOK_01256	tRNA	77	1420386	1420462	+				tRNA-Arg(tct)
FKKODPOK_01257	tRNA	76	1420524	1420599	+				tRNA-His(gtg)
FKKODPOK_01258	tRNA	85	1420656	1420740	+				tRNA-Leu(tag)
FKKODPOK_01259	CDS	1311	1421114	1422424	+	tig	5.2.1.8	COG0544	Trigger factor
FKKODPOK_01260	CDS	642	1422515	1423156	+	clpP_1	3.4.21.92	COG0740	ATP-dependent Clp protease proteolytic subunit
FKKODPOK_01261	CDS	1284	1423272	1424555	+	clpX		COG1219	ATP-dependent Clp protease ATP-binding subunit ClpX
FKKODPOK_01262	CDS	2397	1424738	1427134	+	lon_1	3.4.21.53	COG0466	Lon protease
FKKODPOK_01263	CDS	273	1427274	1427546	+	hupB_1		COG0776	DNA-binding protein HU-beta
FKKODPOK_01264	CDS	1875	1427799	1429673	+	ppiD	5.2.1.8	COG0760	Peptidyl-prolyl cis-trans isomerase D
FKKODPOK_01265	CDS	795	1430546	1431340	-	fabI	1.3.1.9	COG0623	Enoyl-[acyl-carrier-protein] reductase [NADH] FabI
FKKODPOK_01266	CDS	1611	1431359	1432969	-	yejF_1		COG4172	putative ABC transporter ATP-binding protein YejF
FKKODPOK_01267	CDS	1020	1432971	1433990	-	yejE_1		COG4239	Inner membrane ABC transporter permease protein YejE
FKKODPOK_01268	CDS	1074	1433992	1435065	-	yejB_1		COG4174	Inner membrane ABC transporter permease protein YejB
FKKODPOK_01269	CDS	1881	1435067	1436947	-	sgrR			HTH-type transcriptional regulator SgrR
FKKODPOK_01270	CDS	1830	1436944	1438773	-				hypothetical protein
FKKODPOK_01271	CDS	1542	1439060	1440601	-	mltD_1	4.2.2.-	COG0741	Membrane-bound lytic murein transglycosylase D
FKKODPOK_01272	CDS	780	1440767	1441546	-	gloB_1	3.1.2.6	COG0491	Hydroxyacylglutathione hydrolase GloB
FKKODPOK_01273	CDS	759	1441644	1442402	+				hypothetical protein
FKKODPOK_01274	CDS	453	1442447	1442899	+	rnhA	3.1.26.4	COG0328	Ribonuclease HI
FKKODPOK_01275	CDS	762	1443005	1443766	+	dnaQ	2.7.7.7	COG0847	DNA polymerase III subunit epsilon
FKKODPOK_01276	CDS	570	1443811	1444380	+	wecD	2.3.1.210		dTDP-fucosamine acetyltransferase
FKKODPOK_01277	CDS	315	1444373	1444687	-				hypothetical protein
FKKODPOK_01278	CDS	564	1444901	1445464	+	chrR	1.6.5.2	COG0431	Quinone reductase
FKKODPOK_01279	CDS	828	1445630	1446457	-	phnX_1	3.11.1.1	COG0637	Phosphonoacetaldehyde hydrolase
FKKODPOK_01280	CDS	1110	1446524	1447633	-	phnW	2.6.1.37	COG0075	2-aminoethylphosphonate--pyruvate transaminase
FKKODPOK_01281	CDS	858	1447747	1448604	+	cysL_2		COG0583	HTH-type transcriptional regulator CysL
FKKODPOK_01282	CDS	876	1448622	1449497	-	cmpR_2			HTH-type transcriptional activator CmpR
FKKODPOK_01283	CDS	1320	1449790	1451109	+	uhpC		COG2271	Membrane sensor protein UhpC
FKKODPOK_01284	CDS	5307	1451284	1456590	+				hypothetical protein
FKKODPOK_01285	CDS	5322	1456737	1462058	+				hypothetical protein
FKKODPOK_01286	CDS	5301	1462228	1467528	+				hypothetical protein
FKKODPOK_01287	CDS	1152	1467550	1468701	-	mmgC_1	1.3.99.-	COG1960	Acyl-CoA dehydrogenase
FKKODPOK_01288	CDS	1098	1468705	1469802	-	menB_1	4.1.3.36		1,4-dihydroxy-2-naphthoyl-CoA synthase
FKKODPOK_01289	CDS	579	1469977	1470555	-	acuR_1			Transcriptional regulator AcuR
FKKODPOK_01290	CDS	2148	1470761	1472908	-	egtD	2.1.1.44		Histidine N-alpha-methyltransferase
FKKODPOK_01291	CDS	357	1473069	1473425	-				hypothetical protein
FKKODPOK_01292	CDS	1173	1473795	1474967	+	pucA	1.17.1.4	COG1975	putative xanthine dehydrogenase subunit A
FKKODPOK_01293	CDS	1680	1475200	1476879	+				hypothetical protein
FKKODPOK_01294	CDS	1212	1476876	1478087	+	emrA_2			Colistin resistance protein EmrA
FKKODPOK_01295	CDS	261	1478323	1478583	+				hypothetical protein
FKKODPOK_01296	CDS	1212	1478665	1479876	+	dipZ_1		COG0785	Protein DipZ
FKKODPOK_01297	CDS	543	1479898	1480440	-	yodB_1		COG3038	Cytochrome b561
FKKODPOK_01298	CDS	330	1481014	1481343	+				hypothetical protein
FKKODPOK_01299	CDS	753	1481340	1482092	+	lvr_1	1.1.1.-		Levodione reductase
FKKODPOK_01300	CDS	1188	1482126	1483313	+				hypothetical protein
FKKODPOK_01301	CDS	783	1483273	1484055	+		2.1.1.156		Glycine/sarcosine N-methyltransferase
FKKODPOK_01302	CDS	612	1484078	1484689	+	cysC_1	2.7.1.25	COG0529	Adenylyl-sulfate kinase
FKKODPOK_01303	CDS	228	1484916	1485143	+				hypothetical protein
FKKODPOK_01304	CDS	918	1485251	1486168	+				hypothetical protein
FKKODPOK_01305	CDS	795	1486165	1486959	+				hypothetical protein
FKKODPOK_01306	CDS	1233	1486956	1488188	+	clsB	2.7.8.-	COG1502	Cardiolipin synthase B
FKKODPOK_01307	CDS	1005	1488185	1489189	+	ybhN		COG0392	Inner membrane protein YbhN
FKKODPOK_01308	CDS	1314	1489310	1490623	-	bdlA_2		COG0840	Biofilm dispersion protein BdlA
FKKODPOK_01309	CDS	927	1490842	1491768	-	murR_1			HTH-type transcriptional regulator MurR
FKKODPOK_01310	CDS	1938	1491996	1493933	+	iolC	2.7.1.92		5-dehydro-2-deoxygluconokinase
FKKODPOK_01311	CDS	936	1493989	1494924	+	iolE	4.2.1.44	COG1082	Inosose dehydratase
FKKODPOK_01312	CDS	810	1494927	1495736	+	iolB	5.3.1.30	COG3718	5-deoxy-glucuronate isomerase
FKKODPOK_01313	CDS	1500	1495859	1497358	+	bauC_2	1.2.1.-	COG1012	Putative 3-oxopropanoate dehydrogenase
FKKODPOK_01314	CDS	1932	1497508	1499439	+	iolD	3.7.1.22	COG3962	3D-(3,5/4)-trihydroxycyclohexane-1,2-dione hydrolase
FKKODPOK_01315	CDS	1020	1499451	1500470	+	iolW	1.1.1.371	COG0673	scyllo-inositol 2-dehydrogenase (NADP(+)) IolW
FKKODPOK_01316	CDS	240	1500743	1500982	+				hypothetical protein
FKKODPOK_01317	CDS	930	1501041	1501970	+	thpA		COG1879	D-threitol-binding protein
FKKODPOK_01318	CDS	1569	1502056	1503624	+	mglA_1	7.5.2.11	COG1129	Galactose/methyl galactoside import ATP-binding protein MglA
FKKODPOK_01319	CDS	1029	1503677	1504705	+	rbsC_2		COG1172	Ribose import permease protein RbsC
FKKODPOK_01320	CDS	405	1505134	1505538	+	dksA_1		COG1734	RNA polymerase-binding transcription factor DksA
FKKODPOK_01321	CDS	1467	1506075	1507541	+				hypothetical protein
FKKODPOK_01322	CDS	237	1507605	1507841	-				hypothetical protein
FKKODPOK_01323	CDS	468	1508180	1508647	+				hypothetical protein
FKKODPOK_01324	CDS	2133	1508674	1510806	-	cntO_1			Metal-pseudopaline receptor CntO
FKKODPOK_01325	CDS	387	1511078	1511464	-				hypothetical protein
FKKODPOK_01326	CDS	369	1512993	1513361	-				hypothetical protein
FKKODPOK_01327	CDS	279	1513358	1513636	-				hypothetical protein
FKKODPOK_01328	CDS	489	1513633	1514121	-	mrpE		COG1863	Na(+)/H(+) antiporter subunit E
FKKODPOK_01329	CDS	1680	1514118	1515797	-	mrpD		COG0651	Na(+)/H(+) antiporter subunit D
FKKODPOK_01330	CDS	345	1515794	1516138	-	mnhC1		COG1006	Na(+)/H(+) antiporter subunit C1
FKKODPOK_01331	CDS	2937	1516138	1519074	-	ndhB	7.1.1.-		NAD(P)H-quinone oxidoreductase subunit 2, chloroplastic
FKKODPOK_01332	CDS	255	1519396	1519650	+	tusA_2		COG0425	Sulfur carrier protein TusA
FKKODPOK_01333	CDS	1143	1519739	1520881	+	pdxB	1.1.1.290	COG0111	Erythronate-4-phosphate dehydrogenase
FKKODPOK_01334	CDS	984	1520878	1521861	-				hypothetical protein
FKKODPOK_01335	CDS	177	1522047	1522223	-				hypothetical protein
FKKODPOK_01336	CDS	1731	1522569	1524299	+		3.6.3.-	COG1132	Putative multidrug export ATP-binding/permease protein
FKKODPOK_01337	CDS	288	1524392	1524679	-	ppnP	2.4.2.1	COG3123	Pyrimidine/purine nucleoside phosphorylase
FKKODPOK_01338	CDS	543	1524768	1525310	-	dinG_1	3.1.-.-		3'-5' exonuclease DinG
FKKODPOK_01339	CDS	606	1525589	1526194	+	kstR2			HTH-type transcriptional repressor KstR2
FKKODPOK_01340	CDS	831	1526282	1527112	+				hypothetical protein
FKKODPOK_01341	CDS	168	1527150	1527317	-				hypothetical protein
FKKODPOK_01342	CDS	1365	1527525	1528889	-	yhdG_1		COG0531	putative amino acid permease YhdG
FKKODPOK_01343	CDS	735	1529274	1530008	+	pyrF	4.1.1.23	COG0284	Orotidine 5'-phosphate decarboxylase
FKKODPOK_01344	CDS	1128	1530101	1531228	-	glpQ_1	3.1.4.46	COG0584	Glycerophosphodiester phosphodiesterase
FKKODPOK_01345	CDS	1359	1531516	1532874	+				hypothetical protein
FKKODPOK_01346	CDS	453	1532889	1533341	-				hypothetical protein
FKKODPOK_01347	CDS	936	1534043	1534978	+		1.1.1.215	COG1052	2-ketogluconate reductase
FKKODPOK_01348	CDS	765	1535109	1535873	+	hcaB_3	1.3.1.87		3-phenylpropionate-dihydrodiol/cinnamic acid-dihydrodiol dehydrogenase
FKKODPOK_01349	CDS	690	1535994	1536683	+	ycgM_2		COG0179	putative protein YcgM
FKKODPOK_01350	CDS	900	1536781	1537680	+	rhaS_2			HTH-type transcriptional activator RhaS
FKKODPOK_01351	CDS	1392	1537684	1539075	-				hypothetical protein
FKKODPOK_01352	CDS	1308	1539206	1540513	-	hpsN_1	1.1.1.308		Sulfopropanediol 3-dehydrogenase
FKKODPOK_01353	CDS	1065	1540703	1541767	+	ccpA		COG1609	Catabolite control protein A
FKKODPOK_01354	CDS	879	1541781	1542659	-				hypothetical protein
FKKODPOK_01355	CDS	720	1542764	1543483	+	pyrG_2	6.3.4.2		CTP synthase
FKKODPOK_01356	CDS	327	1543480	1543806	+	yqjZ		COG2329	putative protein YqjZ
FKKODPOK_01357	CDS	1572	1543794	1545365	-	stp_1			Multidrug resistance protein Stp
FKKODPOK_01358	CDS	489	1545518	1546006	+				hypothetical protein
FKKODPOK_01359	CDS	924	1546138	1547061	-				hypothetical protein
FKKODPOK_01360	CDS	918	1547165	1548082	+	gcvA_3			Glycine cleavage system transcriptional activator
FKKODPOK_01361	CDS	1419	1548161	1549579	-	atoE		COG2031	Putative short-chain fatty acid transporter
FKKODPOK_01362	CDS	657	1549818	1550474	-	scoB	2.8.3.5	COG2057	putative succinyl-CoA:3-ketoacid coenzyme A transferase subunit B
FKKODPOK_01363	CDS	702	1550561	1551262	-	scoA	2.8.3.5	COG1788	putative succinyl-CoA:3-ketoacid coenzyme A transferase subunit A
FKKODPOK_01364	CDS	894	1551393	1552286	+	gltC_1			HTH-type transcriptional regulator GltC
FKKODPOK_01365	CDS	1371	1552454	1553824	+	gntT_1		COG2610	High-affinity gluconate transporter
FKKODPOK_01366	CDS	276	1554085	1554360	+				hypothetical protein
FKKODPOK_01367	CDS	582	1554501	1555082	-	ssuE	1.5.1.38	COG0431	FMN reductase (NADPH)
FKKODPOK_01368	CDS	807	1555572	1556378	+				hypothetical protein
FKKODPOK_01369	CDS	1083	1557520	1558602	-				hypothetical protein
FKKODPOK_01370	CDS	1413	1558783	1560195	-	wcaJ_1	2.7.8.31	COG2148	UDP-glucose:undecaprenyl-phosphate glucose-1-phosphate transferase
FKKODPOK_01371	CDS	1239	1560209	1561447	-	mshA_2	2.4.1.250		D-inositol-3-phosphate glycosyltransferase
FKKODPOK_01372	CDS	1041	1561545	1562585	-				hypothetical protein
FKKODPOK_01373	CDS	1122	1562595	1563716	-	mshA_3	2.4.1.250		D-inositol-3-phosphate glycosyltransferase
FKKODPOK_01374	CDS	1323	1563829	1565151	-				hypothetical protein
FKKODPOK_01375	CDS	1254	1565255	1566508	-	mshA_4	2.4.1.250		D-inositol-3-phosphate glycosyltransferase
FKKODPOK_01376	CDS	1002	1566505	1567506	-				hypothetical protein
FKKODPOK_01377	CDS	525	1567646	1568170	-	rfaH		COG0250	Transcription antitermination protein RfaH
FKKODPOK_01378	CDS	801	1568177	1568977	-				putative protein
FKKODPOK_01379	CDS	2217	1569015	1571231	-		2.7.10.-		Putative tyrosine-protein kinase in cps region
FKKODPOK_01380	CDS	453	1571232	1571684	-	amsI	3.1.3.48	COG0394	putative low molecular weight protein-tyrosine-phosphatase AmsI
FKKODPOK_01381	CDS	930	1571674	1572603	-			COG0463	putative protein
FKKODPOK_01382	CDS	1515	1572619	1574133	-	murJ_2			lipid II flippase MurJ
FKKODPOK_01383	CDS	1122	1574180	1575301	-	vioA_1	2.6.1.33		dTDP-4-amino-4,6-dideoxy-D-glucose transaminase
FKKODPOK_01384	CDS	786	1575379	1576164	-				hypothetical protein
FKKODPOK_01385	CDS	1809	1577087	1578895	+				hypothetical protein
FKKODPOK_01386	CDS	594	1578957	1579550	-	nahD	5.99.1.4		2-hydroxychromene-2-carboxylate isomerase
FKKODPOK_01387	CDS	741	1579605	1580345	-				hypothetical protein
FKKODPOK_01388	CDS	291	1580565	1580855	-				hypothetical protein
FKKODPOK_01389	CDS	948	1581038	1581985	-	rhtA		COG5006	Threonine/homoserine exporter RhtA
FKKODPOK_01390	rRNA	1532	1582540	1584071	+				16S ribosomal RNA
FKKODPOK_01391	tRNA	77	1584236	1584312	+				tRNA-Ile(gat)
FKKODPOK_01392	tRNA	76	1584320	1584395	+				tRNA-Ala(tgc)
FKKODPOK_01393	rRNA	2890	1584637	1587526	+				23S ribosomal RNA
FKKODPOK_01394	rRNA	110	1587680	1587789	+				5S ribosomal RNA
FKKODPOK_01395	CDS	1101	1588150	1589250	+	hcf136_1			Ycf48-like protein
FKKODPOK_01396	CDS	2382	1589301	1591682	+				hypothetical protein
FKKODPOK_01397	CDS	852	1591816	1592667	-	mmgB_1	1.1.1.157	COG1250	putative 3-hydroxybutyryl-CoA dehydrogenase
FKKODPOK_01398	CDS	1185	1592682	1593866	-	bktB	2.3.1.16	COG0183	Beta-ketothiolase BktB
FKKODPOK_01399	CDS	1011	1594051	1595061	+				putative HTH-type transcriptional regulator
FKKODPOK_01400	CDS	3540	1595109	1598648	-				hypothetical protein
FKKODPOK_01401	CDS	744	1598654	1599397	-	COQ3_1	2.1.1.222		Ubiquinone biosynthesis O-methyltransferase, mitochondrial
FKKODPOK_01402	CDS	783	1599401	1600183	-				hypothetical protein
FKKODPOK_01403	CDS	558	1600180	1600737	-				hypothetical protein
FKKODPOK_01404	CDS	981	1600734	1601714	-				hypothetical protein
FKKODPOK_01405	CDS	780	1601707	1602486	-				putative protein
FKKODPOK_01406	CDS	1119	1602490	1603608	-	vioA_2	2.6.1.33		dTDP-4-amino-4,6-dideoxy-D-glucose transaminase
FKKODPOK_01407	CDS	1344	1603930	1605273	+	ipuC	6.3.2.-		Glutamate--isopropylamine ligase
FKKODPOK_01408	CDS	1461	1605329	1606789	+	ycaD_1			putative MFS-type transporter YcaD
FKKODPOK_01409	CDS	399	1606940	1607338	-				hypothetical protein
FKKODPOK_01410	CDS	747	1607598	1608344	+	hcaB_4	1.3.1.87		3-phenylpropionate-dihydrodiol/cinnamic acid-dihydrodiol dehydrogenase
FKKODPOK_01411	CDS	951	1608443	1609393	+	cdhR_4		COG4977	HTH-type transcriptional regulator CdhR
FKKODPOK_01412	CDS	741	1609517	1610257	-	ycgR		COG5581	Flagellar brake protein YcgR
FKKODPOK_01413	CDS	468	1610340	1610807	-				hypothetical protein
FKKODPOK_01414	CDS	318	1610857	1611174	-				hypothetical protein
FKKODPOK_01415	CDS	792	1611335	1612126	-				hypothetical protein
FKKODPOK_01416	CDS	933	1612173	1613105	+	cheV_2		COG0784	Chemotaxis protein CheV
FKKODPOK_01417	CDS	828	1613151	1613978	+	cheR2	2.1.1.80		Chemotaxis protein methyltransferase Cher2
FKKODPOK_01418	CDS	408	1615244	1615651	+	flgB		COG1815	Flagellar basal body rod protein FlgB
FKKODPOK_01419	CDS	444	1615655	1616098	+	flgC		COG1558	Flagellar basal-body rod protein FlgC
FKKODPOK_01420	CDS	696	1616114	1616809	+	flgD		COG1843	Basal-body rod modification protein FlgD
FKKODPOK_01421	CDS	1323	1616838	1618160	+	flgE		COG1749	Flagellar hook protein FlgE
FKKODPOK_01422	CDS	1812	1618541	1620352	+				hypothetical protein
FKKODPOK_01423	CDS	177	1620476	1620652	-				hypothetical protein
FKKODPOK_01424	CDS	741	1620925	1621665	+	flgF		COG4787	Flagellar basal-body rod protein FlgF
FKKODPOK_01425	CDS	789	1621713	1622501	+	flgG		COG4786	Flagellar basal-body rod protein FlgG
FKKODPOK_01426	CDS	714	1622611	1623324	+	flgH			Flagellar L-ring protein
FKKODPOK_01427	CDS	1110	1623338	1624447	+	flgI			Flagellar P-ring protein
FKKODPOK_01428	CDS	1275	1624459	1625733	+				hypothetical protein
FKKODPOK_01429	CDS	2043	1625744	1627786	+				hypothetical protein
FKKODPOK_01430	CDS	1584	1627800	1629383	+				hypothetical protein
FKKODPOK_01431	CDS	3582	1629510	1633091	+				hypothetical protein
FKKODPOK_01432	CDS	2943	1633281	1636223	+				hypothetical protein
FKKODPOK_01433	CDS	1002	1636239	1637240	+	pseB	4.2.1.115	COG1086	UDP-N-acetylglucosamine 4,6-dehydratase (inverting)
FKKODPOK_01434	CDS	1167	1637237	1638403	+	arnB_1	2.6.1.87	COG0399	UDP-4-amino-4-deoxy-L-arabinose--oxoglutarate aminotransferase
FKKODPOK_01435	CDS	702	1638446	1639147	+	neuA	2.7.7.82	COG1083	CMP-N,N'-diacetyllegionaminic acid synthase
FKKODPOK_01436	CDS	1503	1639144	1640646	+	murG_1	2.4.1.227		UDP-N-acetylglucosamine--N-acetylmuramyl-(pentapeptide) pyrophosphoryl-undecaprenol N-acetylglucosamine transferase
FKKODPOK_01437	CDS	1053	1640639	1641691	+	pseI	2.5.1.97	COG2089	Pseudaminic acid synthase
FKKODPOK_01438	CDS	933	1642262	1643194	+	fabH	2.3.1.180		3-oxoacyl-[acyl-carrier-protein] synthase 3
FKKODPOK_01439	CDS	1296	1643288	1644583	+				hypothetical protein
FKKODPOK_01440	CDS	285	1644580	1644864	+				hypothetical protein
FKKODPOK_01441	CDS	825	1644856	1645680	-	fadB_1	5.3.3.8		Fatty acid oxidation complex subunit alpha
FKKODPOK_01442	CDS	813	1645700	1646512	-	COQ3_2	2.1.1.222		Ubiquinone biosynthesis O-methyltransferase, mitochondrial
FKKODPOK_01443	CDS	1107	1647165	1648271	+	fliC			A-type flagellin
FKKODPOK_01444	CDS	849	1648564	1649412	+	hag		COG1344	Flagellin
FKKODPOK_01445	CDS	396	1649488	1649883	+				hypothetical protein
FKKODPOK_01446	CDS	1440	1649961	1651400	+	fliD		COG1345	B-type flagellar hook-associated protein 2
FKKODPOK_01447	CDS	396	1651522	1651917	+	fliS		COG1516	Flagellar secretion chaperone FliS
FKKODPOK_01448	CDS	297	1651929	1652225	+				hypothetical protein
FKKODPOK_01449	CDS	1476	1652395	1653870	+	zraR_1		COG2204	Transcriptional regulatory protein ZraR
FKKODPOK_01450	CDS	1227	1653994	1655220	+	atoS	2.7.13.3	COG0642	Signal transduction histidine-protein kinase AtoS
FKKODPOK_01451	CDS	1428	1655217	1656644	+	atoC_2		COG2204	Regulatory protein AtoC
FKKODPOK_01452	CDS	330	1656921	1657250	+	fliE			Flagellar hook-basal body complex protein FliE
FKKODPOK_01453	CDS	1779	1657265	1659043	+	fliF		COG1766	Flagellar M-ring protein
FKKODPOK_01454	CDS	1020	1659036	1660055	+	fliG		COG1536	Flagellar motor switch protein FliG
FKKODPOK_01455	CDS	819	1660071	1660889	+				hypothetical protein
FKKODPOK_01456	CDS	1359	1660879	1662237	+	fliI	7.1.2.2	COG1157	Flagellum-specific ATP synthase
FKKODPOK_01457	CDS	450	1662244	1662693	+	fliJ		COG2882	Flagellar FliJ protein
FKKODPOK_01458	CDS	303	1663145	1663447	+				STAS-domain containing protein
FKKODPOK_01459	CDS	1713	1663447	1665159	+	cheB_5	3.5.1.44		Protein-glutamate methylesterase/protein-glutamine glutaminase
FKKODPOK_01460	CDS	393	1665190	1665582	+				hypothetical protein
FKKODPOK_01461	CDS	1413	1665664	1667076	+				hypothetical protein
FKKODPOK_01462	CDS	504	1667287	1667790	+				hypothetical protein
FKKODPOK_01463	CDS	969	1667800	1668768	+	fliM		COG1868	Flagellar motor switch protein FliM
FKKODPOK_01464	CDS	465	1668844	1669308	+	fliN		COG1886	Flagellar motor switch protein FliN
FKKODPOK_01465	CDS	549	1669309	1669857	+				hypothetical protein
FKKODPOK_01466	CDS	744	1669857	1670600	+	fliP		COG1338	Flagellar biosynthetic protein FliP
FKKODPOK_01467	CDS	270	1670626	1670895	+	fliQ		COG1987	Flagellar biosynthetic protein FliQ
FKKODPOK_01468	CDS	786	1670903	1671688	+	fliR		COG1684	Flagellar biosynthetic protein FliR
FKKODPOK_01469	CDS	1140	1671690	1672829	+	flhB_1		COG1377	Flagellar biosynthetic protein FlhB
FKKODPOK_01470	CDS	2130	1675027	1677156	+	flhA		COG1298	Flagellar biosynthesis protein FlhA
FKKODPOK_01471	CDS	1356	1677168	1678523	+	flhF		COG1419	Flagellar biosynthesis protein FlhF
FKKODPOK_01472	CDS	834	1678643	1679476	+	ylxH		COG0455	Flagellum site-determining protein YlxH
FKKODPOK_01473	CDS	741	1679473	1680213	+	fliA		COG1191	RNA polymerase sigma factor FliA
FKKODPOK_01474	CDS	375	1680478	1680852	+	cheY		COG0784	Chemotaxis protein CheY
FKKODPOK_01475	CDS	789	1680872	1681660	+	cheZ	3.1.3.-	COG3143	Protein phosphatase CheZ
FKKODPOK_01476	CDS	2283	1681791	1684073	+				hypothetical protein
FKKODPOK_01477	CDS	1170	1684265	1685434	+	cheB1	3.1.1.61	COG2201	Protein-glutamate methylesterase/protein-glutamine glutaminase 1
FKKODPOK_01478	CDS	741	1685434	1686174	+	pomA		COG1291	Chemotaxis protein PomA
FKKODPOK_01479	CDS	882	1686182	1687063	+	motB_2		COG1360	Motility protein B
FKKODPOK_01480	CDS	789	1687109	1687897	+	soj_2	3.6.-.-	COG1192	Sporulation initiation inhibitor protein Soj
FKKODPOK_01481	CDS	924	1688012	1688935	+				hypothetical protein
FKKODPOK_01482	CDS	480	1689022	1689501	+	cheW		COG0835	Chemotaxis protein CheW
FKKODPOK_01483	CDS	399	1689502	1689900	+				hypothetical protein
FKKODPOK_01484	CDS	321	1690005	1690325	-	flhB_2		COG1377	Flagellar biosynthetic protein FlhB
FKKODPOK_01485	CDS	1626	1690325	1691950	-				hypothetical protein
FKKODPOK_01486	CDS	822	1691971	1692792	+	btuD_4	7.6.2.8		Vitamin B12 import ATP-binding protein BtuD
FKKODPOK_01487	CDS	681	1692780	1693460	+	ccmB		COG2386	Heme exporter protein B
FKKODPOK_01488	CDS	804	1693576	1694379	+	ccmC		COG0755	Heme exporter protein C
FKKODPOK_01489	CDS	177	1694376	1694552	+				hypothetical protein
FKKODPOK_01490	CDS	480	1694549	1695028	+	ccmE		COG2332	Cytochrome c-type biogenesis protein CcmE
FKKODPOK_01491	CDS	1974	1695032	1697005	+	ccmF		COG1138	Cytochrome c-type biogenesis protein CcmF
FKKODPOK_01492	CDS	537	1697002	1697538	+	dsbE		COG0526	Thiol:disulfide interchange protein DsbE
FKKODPOK_01493	CDS	471	1697535	1698005	+	ccmH		COG3088	Cytochrome c-type biogenesis protein CcmH
FKKODPOK_01494	CDS	1206	1698002	1699207	+				hypothetical protein
FKKODPOK_01495	CDS	414	1699247	1699660	+				hypothetical protein
FKKODPOK_01496	CDS	999	1699799	1700797	-	sbp_1		COG1613	Sulfate-binding protein
FKKODPOK_01497	CDS	858	1700908	1701765	-				hypothetical protein
FKKODPOK_01498	CDS	885	1701811	1702695	-			COG4413	Urea transporter
FKKODPOK_01499	CDS	1746	1702880	1704625	-	mcpP_1		COG0840	Methyl-accepting chemotaxis protein McpP
FKKODPOK_01500	CDS	393	1705107	1705499	+				Response regulator receiver protein
FKKODPOK_01501	CDS	609	1705503	1706111	-	rutR_2		COG1309	HTH-type transcriptional regulator RutR
FKKODPOK_01502	CDS	942	1706252	1707193	+	yedI		COG2354	Inner membrane protein YedI
FKKODPOK_01503	CDS	225	1707222	1707446	+				hypothetical protein
FKKODPOK_01504	CDS	318	1707824	1708141	+				hypothetical protein
FKKODPOK_01505	CDS	789	1708193	1708981	-				hypothetical protein
FKKODPOK_01506	CDS	1356	1709365	1710720	-	uacT		COG2233	Uric acid transporter UacT
FKKODPOK_01507	CDS	120	1710869	1710988	-				hypothetical protein
FKKODPOK_01508	CDS	1287	1711003	1712289	-				hypothetical protein
FKKODPOK_01509	CDS	504	1712353	1712856	-	allA	4.3.2.3	COG3194	Ureidoglycolate lyase
FKKODPOK_01510	CDS	996	1713055	1714050	-	alc	3.5.3.4		allantoicase
FKKODPOK_01511	CDS	516	1714109	1714624	-	uao			Uric acid degradation bifunctional protein
FKKODPOK_01512	CDS	927	1714621	1715547	-				hypothetical protein
FKKODPOK_01513	CDS	354	1715930	1716283	+	pucM	3.5.2.17	COG2351	5-hydroxyisourate hydrolase
FKKODPOK_01514	CDS	627	1716388	1717014	-	rhtB_1		COG1280	Homoserine/homoserine lactone efflux protein
FKKODPOK_01515	CDS	1374	1717153	1718526	-	adeP		COG2252	Adenine permease AdeP
FKKODPOK_01516	CDS	765	1718870	1719634	+	nanR_1			HTH-type transcriptional repressor NanR
FKKODPOK_01517	CDS	1305	1719793	1721097	-	guaD	3.5.4.3	COG0402	Guanine deaminase
FKKODPOK_01518	CDS	852	1721122	1721973	-				hypothetical protein
FKKODPOK_01519	CDS	2418	1722089	1724506	-	pucD	1.17.1.4	COG1529	putative xanthine dehydrogenase subunit D
FKKODPOK_01520	CDS	1470	1724499	1725968	-				hypothetical protein
FKKODPOK_01521	CDS	660	1726279	1726938	+				hypothetical protein
FKKODPOK_01522	CDS	3489	1726942	1730430	+	smc		COG1196	Chromosome partition protein Smc
FKKODPOK_01523	CDS	339	1730340	1730678	-				hypothetical protein
FKKODPOK_01524	CDS	858	1730696	1731553	+	zipA			Cell division protein ZipA
FKKODPOK_01525	CDS	2367	1731635	1734001	+	ligA	6.5.1.2		DNA ligase
FKKODPOK_01526	CDS	1167	1734152	1735318	+			COG4307	putative protein
FKKODPOK_01527	CDS	1806	1735486	1737291	+				hypothetical protein
FKKODPOK_01528	CDS	501	1737387	1737887	-				hypothetical protein
FKKODPOK_01529	CDS	693	1738343	1739035	-				hypothetical protein
FKKODPOK_01530	CDS	753	1739435	1740187	-				hypothetical protein
FKKODPOK_01531	CDS	456	1740778	1741233	+				hypothetical protein
FKKODPOK_01532	CDS	372	1741230	1741601	+				hypothetical protein
FKKODPOK_01533	CDS	825	1741964	1742788	-				hypothetical protein
FKKODPOK_01534	CDS	414	1743434	1743847	+				hypothetical protein
FKKODPOK_01535	CDS	567	1744453	1745019	-				hypothetical protein
FKKODPOK_01536	CDS	519	1745701	1746219	+				hypothetical protein
FKKODPOK_01537	CDS	765	1746941	1747705	-				hypothetical protein
FKKODPOK_01538	CDS	912	1747864	1748775	-				hypothetical protein
FKKODPOK_01539	CDS	117	1748786	1748902	+				hypothetical protein
FKKODPOK_01540	CDS	390	1749071	1749460	-				hypothetical protein
FKKODPOK_01541	CDS	1296	1750194	1751489	-				hypothetical protein
FKKODPOK_01542	CDS	237	1751798	1752034	-				hypothetical protein
FKKODPOK_01543	CDS	942	1752164	1753105	-	dmlR_5			HTH-type transcriptional regulator DmlR
FKKODPOK_01544	CDS	1128	1753244	1754371	+	nemA_1	1.3.1.-	COG1902	N-ethylmaleimide reductase
FKKODPOK_01545	CDS	1332	1754441	1755772	-				hypothetical protein
FKKODPOK_01546	CDS	927	1756159	1757085	+	coaA	2.7.1.33		Pantothenate kinase
FKKODPOK_01547	CDS	369	1757085	1757453	+				hypothetical protein
FKKODPOK_01548	CDS	579	1757565	1758143	+				hypothetical protein
FKKODPOK_01549	CDS	1224	1758183	1759406	+				hypothetical protein
FKKODPOK_01550	CDS	516	1759511	1760026	+				hypothetical protein
FKKODPOK_01551	CDS	939	1760023	1760961	-	nodD2_1			Nodulation protein D 2
FKKODPOK_01552	CDS	837	1761015	1761851	-				hypothetical protein
FKKODPOK_01553	CDS	486	1761980	1762465	-				hypothetical protein
FKKODPOK_01554	CDS	1710	1762582	1764291	-				hypothetical protein
FKKODPOK_01555	CDS	774	1764506	1765279	-				hypothetical protein
FKKODPOK_01556	CDS	2145	1765433	1767577	+	dnaX	2.7.7.7	COG2812	DNA polymerase III subunit tau
FKKODPOK_01557	CDS	327	1767644	1767970	+	ybaB		COG0718	Nucleoid-associated protein YbaB
FKKODPOK_01558	CDS	1029	1768200	1769228	+	curA	1.3.1.-	COG2130	NADPH-dependent curcumin reductase
FKKODPOK_01559	CDS	603	1769298	1769900	+	recR		COG0353	Recombination protein RecR
FKKODPOK_01560	CDS	549	1770020	1770568	-	apt	2.4.2.7	COG0503	Adenine phosphoribosyltransferase
FKKODPOK_01561	CDS	735	1770635	1771369	-	anr			Transcriptional activator protein Anr
FKKODPOK_01562	CDS	1383	1771490	1772872	-	hemN	1.3.98.3	COG0635	Oxygen-independent coproporphyrinogen III oxidase
FKKODPOK_01563	CDS	684	1772957	1773640	-				hypothetical protein
FKKODPOK_01564	CDS	216	1773806	1774021	-				hypothetical protein
FKKODPOK_01565	CDS	2340	1774047	1776386	-	copA_2	7.2.2.8		putative copper-importing P-type ATPase A
FKKODPOK_01566	CDS	534	1776505	1777038	-				hypothetical protein
FKKODPOK_01567	CDS	1416	1777051	1778466	-				hypothetical protein
FKKODPOK_01568	CDS	1029	1778700	1779728	-				hypothetical protein
FKKODPOK_01569	CDS	978	1779919	1780896	-	ccoP2		COG2010	Cbb3-type cytochrome c oxidase subunit CcoP2
FKKODPOK_01570	CDS	201	1780893	1781093	-				hypothetical protein
FKKODPOK_01571	CDS	612	1781090	1781701	-				hypothetical protein
FKKODPOK_01572	CDS	1443	1781701	1783143	-	ccoN1	1.9.3.1	COG3278	Cbb3-type cytochrome c oxidase subunit CcoN1
FKKODPOK_01573	CDS	687	1783234	1783920	-				hypothetical protein
FKKODPOK_01574	CDS	687	1784012	1784698	+				hypothetical protein
FKKODPOK_01575	CDS	474	1784687	1785160	-				hypothetical protein
FKKODPOK_01576	CDS	2610	1785249	1787858	-				hypothetical protein
FKKODPOK_01577	CDS	1854	1787918	1789771	-				hypothetical protein
FKKODPOK_01578	CDS	1839	1790012	1791850	-				hypothetical protein
FKKODPOK_01579	CDS	2268	1792327	1794594	+				hypothetical protein
FKKODPOK_01580	CDS	663	1794689	1795351	-				hypothetical protein
FKKODPOK_01581	CDS	672	1795780	1796451	-				hypothetical protein
FKKODPOK_01582	CDS	1566	1796714	1798279	-	aer_1		COG0840	Aerotaxis receptor
FKKODPOK_01583	CDS	792	1798384	1799175	-				hypothetical protein
FKKODPOK_01584	CDS	2742	1799467	1802208	-	acnA	4.2.1.3	COG1048	Aconitate hydratase A
FKKODPOK_01585	CDS	1068	1802453	1803520	+	rlmM	2.1.1.186	COG2933	Ribosomal RNA large subunit methyltransferase M
FKKODPOK_01586	CDS	531	1803574	1804104	+	sutR		COG1396	HTH-type transcriptional regulator SutR
FKKODPOK_01587	CDS	1413	1804421	1805833	+				hypothetical protein
FKKODPOK_01588	CDS	489	1805985	1806473	+				hypothetical protein
FKKODPOK_01589	CDS	462	1806464	1806925	-	soxR		COG0789	Redox-sensitive transcriptional activator SoxR
FKKODPOK_01590	CDS	336	1807105	1807440	+				hypothetical protein
FKKODPOK_01591	CDS	1143	1807472	1808614	-	sfnR_1		COG1221	Sigma54-dependent transcriptional activator SfnR
FKKODPOK_01592	CDS	1137	1808783	1809919	-	msuD_1	1.14.14.5	COG2141	Methanesulfonate monooxygenase
FKKODPOK_01593	CDS	915	1810122	1811036	+	dmlR_6			HTH-type transcriptional regulator DmlR
FKKODPOK_01594	CDS	609	1811212	1811820	-	leuD1_1	4.2.1.33	COG0066	3-isopropylmalate dehydratase small subunit 1
FKKODPOK_01595	CDS	1434	1811822	1813255	-	leuC_1	4.2.1.33	COG0065	3-isopropylmalate dehydratase large subunit
FKKODPOK_01596	CDS	1617	1813551	1815167	-	pitA_1		COG0306	Low-affinity inorganic phosphate transporter 1
FKKODPOK_01597	CDS	1017	1816084	1817100	-	zntB_1		COG0598	Zinc transport protein ZntB
FKKODPOK_01598	CDS	822	1817233	1818054	-		1.-.-.-	COG0656	putative oxidoreductase/MSMEI_2347
FKKODPOK_01599	CDS	1455	1818279	1819733	-	oprM_1		COG1538	Outer membrane protein OprM
FKKODPOK_01600	CDS	915	1819730	1820644	-	aaeA_1		COG1566	p-hydroxybenzoic acid efflux pump subunit AaeA
FKKODPOK_01601	CDS	210	1820641	1820850	-	aaeX_1			Protein AaeX
FKKODPOK_01602	CDS	2100	1820847	1822946	-	aaeB_1			p-hydroxybenzoic acid efflux pump subunit AaeB
FKKODPOK_01603	CDS	453	1822943	1823395	-	slyA_2		COG1846	Transcriptional regulator SlyA
FKKODPOK_01604	CDS	669	1823927	1824595	+	alyA	4.2.2.3		Alginate lyase
FKKODPOK_01605	CDS	1395	1824703	1826097	-	czcS	2.7.13.3		Sensor protein CzcS
FKKODPOK_01606	CDS	696	1826070	1826765	-	czcR_2			Transcriptional activator protein CzcR
FKKODPOK_01607	CDS	168	1826794	1826961	-				hypothetical protein
FKKODPOK_01608	CDS	612	1826997	1827608	+				hypothetical protein
FKKODPOK_01609	CDS	624	1827728	1828351	+	yedZ1		COG4117	Putative protein-methionine-sulfoxide reductase subunit YedZ1
FKKODPOK_01610	CDS	771	1828344	1829114	+	yedY1		COG2041	Putative protein-methionine-sulfoxide reductase subunit YedZ1
FKKODPOK_01611	CDS	825	1830014	1830838	-	efeO_1		COG2822	Iron uptake system component EfeO
FKKODPOK_01612	CDS	1320	1830866	1832185	-	efeB	1.11.1.-	COG2837	Deferrochelatase/peroxidase EfeB
FKKODPOK_01613	CDS	1212	1832250	1833461	-	efeO_2		COG2822	Iron uptake system component EfeO
FKKODPOK_01614	CDS	870	1833470	1834339	-	efeU		COG0672	Ferrous iron permease EfeU
FKKODPOK_01615	CDS	903	1834494	1835396	-	cynR_2			HTH-type transcriptional regulator CynR
FKKODPOK_01616	CDS	1293	1835548	1836840	+	citN_1		COG2851	Citrate transporter
FKKODPOK_01617	CDS	1359	1836841	1838199	+				hypothetical protein
FKKODPOK_01618	CDS	321	1838196	1838516	+				hypothetical protein
FKKODPOK_01619	CDS	1053	1838649	1839701	+				hypothetical protein
FKKODPOK_01620	CDS	717	1839732	1840448	-				hypothetical protein
FKKODPOK_01621	CDS	2169	1840448	1842616	-				hypothetical protein
FKKODPOK_01622	CDS	288	1842930	1843217	+				hypothetical protein
FKKODPOK_01623	CDS	1215	1843217	1844431	+				hypothetical protein
FKKODPOK_01624	CDS	1314	1844555	1845868	-	sasA_7	2.7.-.-		Adaptive-response sensory-kinase SasA
FKKODPOK_01625	CDS	741	1845865	1846605	-	ompR_1			Transcriptional regulatory protein OmpR
FKKODPOK_01626	CDS	264	1846926	1847189	+				hypothetical protein
FKKODPOK_01627	CDS	243	1847271	1847513	+				hypothetical protein
FKKODPOK_01628	CDS	1956	1847716	1849671	+				hypothetical protein
FKKODPOK_01629	CDS	1173	1849711	1850883	+	mdlB	1.1.99.31		(S)-mandelate dehydrogenase
FKKODPOK_01630	CDS	651	1851006	1851656	+				putative protein
FKKODPOK_01631	CDS	468	1851640	1852107	+				hypothetical protein
FKKODPOK_01632	CDS	1053	1852236	1853288	+	gntR_1			HTH-type transcriptional regulator GntR
FKKODPOK_01633	CDS	1161	1853468	1854628	+		4.2.1.156	COG4948	L-talarate/galactarate dehydratase
FKKODPOK_01634	CDS	1356	1854726	1856081	+	gudP_2			putative glucarate transporter
FKKODPOK_01635	CDS	702	1856194	1856895	-	nanR_2		COG2186	HTH-type transcriptional repressor NanR
FKKODPOK_01636	CDS	1314	1856961	1858274	-	dctA_1		COG1301	Aerobic C4-dicarboxylate transport protein
FKKODPOK_01637	CDS	1062	1858575	1859636	-	virS_1			HTH-type transcriptional regulator VirS
FKKODPOK_01638	CDS	1353	1860118	1861470	+	yhdG_2		COG0531	putative amino acid permease YhdG
FKKODPOK_01639	CDS	1392	1861527	1862918	+	eutB	4.3.1.7	COG4303	Ethanolamine ammonia-lyase heavy chain
FKKODPOK_01640	CDS	819	1862953	1863771	+	eutC	4.3.1.7	COG4302	Ethanolamine ammonia-lyase light chain
FKKODPOK_01641	CDS	1155	1864051	1865205	-		1.14.11.1		Gamma-butyrobetaine dioxygenase
FKKODPOK_01642	CDS	972	1865237	1866208	-	ytfF_1			Inner membrane protein YtfF
FKKODPOK_01643	CDS	903	1866352	1867254	+	gcvA_4			Glycine cleavage system transcriptional activator
FKKODPOK_01644	CDS	1005	1867256	1868260	-	argC_1	1.2.1.38	COG0002	N-acetyl-gamma-glutamyl-phosphate reductase
FKKODPOK_01645	CDS	885	1868291	1869175	+	oxyR_1			Hydrogen peroxide-inducible genes activator
FKKODPOK_01646	CDS	861	1869183	1870043	-				hypothetical protein
FKKODPOK_01647	CDS	2139	1870266	1872404	-				hypothetical protein
FKKODPOK_01648	CDS	888	1873182	1874069	+				hypothetical protein
FKKODPOK_01649	CDS	1233	1874805	1876037	+	wecB	5.1.3.14	COG0381	UDP-N-acetylglucosamine 2-epimerase
FKKODPOK_01650	CDS	2217	1876193	1878409	+				hypothetical protein
FKKODPOK_01651	CDS	2121	1878419	1880539	+				hypothetical protein
FKKODPOK_01652	CDS	1968	1880536	1882503	+				hypothetical protein
FKKODPOK_01653	CDS	846	1882524	1883369	+				hypothetical protein
FKKODPOK_01654	CDS	516	1883444	1883959	-				hypothetical protein
FKKODPOK_01655	CDS	801	1884066	1884866	+				hypothetical protein
FKKODPOK_01656	CDS	1830	1885063	1886892	+	atzF	3.5.1.54		Allophanate hydrolase
FKKODPOK_01657	CDS	708	1886931	1887638	+	rspR_1		COG1802	HTH-type transcriptional repressor RspR
FKKODPOK_01658	CDS	438	1887648	1888085	-	cueR_1		COG0789	HTH-type transcriptional regulator CueR
FKKODPOK_01659	CDS	1236	1888180	1889415	+		1.-.-.-		NADH oxidase
FKKODPOK_01660	CDS	258	1889436	1889693	-				hypothetical protein
FKKODPOK_01661	CDS	1209	1889921	1891129	-	nimT		COG2807	2-nitroimidazole transporter
FKKODPOK_01662	CDS	816	1891290	1892105	+	nimR_2			HTH-type transcriptional regulator NimR
FKKODPOK_01663	CDS	516	1892255	1892770	+				hypothetical protein
FKKODPOK_01664	CDS	345	1892946	1893290	-				hypothetical protein
FKKODPOK_01665	CDS	873	1893511	1894383	-	garR_1	1.1.1.60	COG2084	2-hydroxy-3-oxopropionate reductase
FKKODPOK_01666	CDS	840	1894498	1895337	-	nrtD_1	7.3.2.4	COG1116	Nitrate import ATP-binding protein NrtD
FKKODPOK_01667	CDS	804	1895325	1896128	-	ssuC_5		COG0600	Putative aliphatic sulfonates transport permease protein SsuC
FKKODPOK_01668	CDS	987	1896142	1897128	-	ssuA_3		COG0715	Putative aliphatic sulfonates-binding protein
FKKODPOK_01669	CDS	1635	1897504	1899138	-	alkJ_2	1.1.99.-		Alcohol dehydrogenase [acceptor]
FKKODPOK_01670	CDS	1401	1899135	1900535	-				hypothetical protein
FKKODPOK_01671	CDS	1491	1900569	1902059	-	puuC_1	1.2.1.5	COG1012	NADP/NAD-dependent aldehyde dehydrogenase PuuC
FKKODPOK_01672	CDS	906	1902333	1903238	+	hdfR_3			HTH-type transcriptional regulator HdfR
FKKODPOK_01673	CDS	1164	1903342	1904505	-	argE_1	3.5.1.16	COG0624	Acetylornithine deacetylase
FKKODPOK_01674	CDS	675	1904536	1905210	-				hypothetical protein
FKKODPOK_01675	CDS	1395	1905382	1906776	-	spuC_2	2.6.1.113	COG0161	Putrescine--pyruvate aminotransferase
FKKODPOK_01676	CDS	618	1906954	1907571	+				hypothetical protein
FKKODPOK_01677	CDS	1314	1907673	1908986	+				hypothetical protein
FKKODPOK_01678	CDS	438	1909052	1909489	+	rutC_1	1.-.-.-		Putative aminoacrylate peracid reductase RutC
FKKODPOK_01679	CDS	267	1909545	1909811	-				hypothetical protein
FKKODPOK_01680	CDS	585	1910005	1910589	-		3.2.2.-	COG1611	Putative cytokinin riboside 5'-monophosphate phosphoribohydrolase
FKKODPOK_01681	CDS	1422	1910629	1912050	-	gabR_1		COG1167	HTH-type transcriptional regulatory protein GabR
FKKODPOK_01682	CDS	450	1912277	1912726	+				hypothetical protein
FKKODPOK_01683	CDS	315	1912841	1913155	+	gdx			Guanidinium exporter
FKKODPOK_01684	CDS	384	1913290	1913673	-				hypothetical protein
FKKODPOK_01685	CDS	192	1913670	1913861	-				hypothetical protein
FKKODPOK_01686	CDS	318	1914234	1914551	-				hypothetical protein
FKKODPOK_01687	CDS	594	1914905	1915498	-				hypothetical protein
FKKODPOK_01688	CDS	4317	1915507	1919823	-	rhsB	3.1.-.-	COG3209	putative deoxyribonuclease RhsB
FKKODPOK_01689	CDS	1551	1919995	1921545	-	emrB_2			Colistin resistance protein EmrB
FKKODPOK_01690	CDS	1056	1921535	1922590	-	emrA_3			Colistin resistance protein EmrA
FKKODPOK_01691	CDS	1482	1922832	1924313	+	gltX	6.1.1.17	COG0008	Glutamate--tRNA ligase
FKKODPOK_01692	tRNA	76	1924537	1924612	+				tRNA-Ala(ggc)
FKKODPOK_01693	tRNA	76	1924698	1924773	+				tRNA-Glu(ttc)
FKKODPOK_01694	tRNA	76	1924825	1924900	+				tRNA-Ala(ggc)
FKKODPOK_01695	tRNA	76	1924955	1925030	+				tRNA-Glu(ttc)
FKKODPOK_01696	CDS	540	1925264	1925803	+				hypothetical protein
FKKODPOK_01697	CDS	441	1925888	1926328	+				hypothetical protein
FKKODPOK_01698	CDS	960	1926404	1927363	+	dusC	1.3.1.-	COG0042	tRNA-dihydrouridine(16) synthase
FKKODPOK_01699	CDS	444	1927478	1927921	+	ibpA_1		COG0071	Small heat shock protein IbpA
FKKODPOK_01700	CDS	2130	1928020	1930149	-				hypothetical protein
FKKODPOK_01701	CDS	897	1930188	1931084	-	cmpR_3			HTH-type transcriptional activator CmpR
FKKODPOK_01702	CDS	1425	1931397	1932821	+	leuC_2	4.2.1.33	COG0065	3-isopropylmalate dehydratase large subunit
FKKODPOK_01703	CDS	645	1932832	1933476	+	leuD1_2	4.2.1.33	COG0066	3-isopropylmalate dehydratase small subunit 1
FKKODPOK_01704	CDS	1083	1933644	1934726	+	leuB	1.1.1.85		3-isopropylmalate dehydrogenase
FKKODPOK_01705	CDS	1113	1934808	1935920	+	asd	1.2.1.11	COG0136	Aspartate-semialdehyde dehydrogenase
FKKODPOK_01706	CDS	1161	1936117	1937277	-				hypothetical protein
FKKODPOK_01707	CDS	1017	1937633	1938649	+	dgoK1	2.7.1.58	COG3734	putative 2-dehydro-3-deoxygalactonokinase DgoK1
FKKODPOK_01708	CDS	636	1938651	1939286	+	dgoA	4.1.2.21	COG0800	2-dehydro-3-deoxy-6-phosphogalactonate aldolase
FKKODPOK_01709	CDS	1149	1939340	1940488	+	dgoD	4.2.1.6	COG4948	D-galactonate dehydratase
FKKODPOK_01710	CDS	1314	1940681	1941994	+	dgoT_2			D-galactonate transporter
FKKODPOK_01711	CDS	807	1942059	1942865	+	xynR_1		COG1414	HTH-type transcriptional regulator XynR
FKKODPOK_01712	CDS	1053	1943042	1944094	-	adhC2	1.1.1.2	COG1064	NADP-dependent alcohol dehydrogenase C 2
FKKODPOK_01713	CDS	906	1944274	1945179	+	rhaS_3			HTH-type transcriptional activator RhaS
FKKODPOK_01714	CDS	1665	1945319	1946983	-		1.5.5.1	COG0644	Electron transfer flavoprotein-ubiquinone oxidoreductase
FKKODPOK_01715	CDS	750	1947511	1948260	+	etfB			Electron transfer flavoprotein subunit beta
FKKODPOK_01716	CDS	930	1948260	1949189	+	etfA		COG2025	Electron transfer flavoprotein subunit alpha
FKKODPOK_01717	CDS	828	1949331	1950158	+				hypothetical protein
FKKODPOK_01718	CDS	327	1950207	1950533	+				hypothetical protein
FKKODPOK_01719	CDS	816	1950530	1951345	+	pal_3			Peptidoglycan-associated lipoprotein
FKKODPOK_01720	CDS	1440	1951576	1953015	+	norG_1		COG1167	HTH-type transcriptional regulator NorG
FKKODPOK_01721	CDS	690	1953134	1953823	+				hypothetical protein
FKKODPOK_01722	CDS	258	1953921	1954178	+				hypothetical protein
FKKODPOK_01723	CDS	606	1954232	1954837	+				hypothetical protein
FKKODPOK_01724	CDS	1290	1954927	1956216	-	gltA	2.3.3.16	COG0372	Citrate synthase
FKKODPOK_01725	CDS	258	1956698	1956955	+	sdhC		COG2009	Succinate dehydrogenase cytochrome b556 subunit
FKKODPOK_01726	CDS	369	1956949	1957317	+	sdhD		COG2142	Succinate dehydrogenase hydrophobic membrane anchor subunit
FKKODPOK_01727	CDS	1773	1957321	1959093	+	sdhA	1.3.5.1	COG1053	Succinate dehydrogenase flavoprotein subunit
FKKODPOK_01728	CDS	705	1959105	1959809	+	sdhB	1.3.5.1	COG0479	Succinate dehydrogenase iron-sulfur subunit
FKKODPOK_01729	CDS	2832	1960100	1962931	+	sucA	1.2.4.2	COG0567	2-oxoglutarate dehydrogenase E1 component
FKKODPOK_01730	CDS	1245	1962973	1964217	+	sucB	2.3.1.61	COG0508	Dihydrolipoyllysine-residue succinyltransferase component of 2-oxoglutarate dehydrogenase complex
FKKODPOK_01731	CDS	1437	1964387	1965823	+	lpdG	1.8.1.4	COG1249	Dihydrolipoyl dehydrogenase
FKKODPOK_01732	CDS	1167	1966028	1967194	+	sucC	6.2.1.5	COG0045	Succinate--CoA ligase [ADP-forming] subunit beta
FKKODPOK_01733	CDS	885	1967194	1968078	+	sucD	6.2.1.5	COG0074	Succinate--CoA ligase [ADP-forming] subunit alpha
FKKODPOK_01734	CDS	1341	1968517	1969857	+	brnQ		COG1114	Branched-chain amino acid transport system 2 carrier protein
FKKODPOK_01735	CDS	255	1969932	1970186	-				hypothetical protein
FKKODPOK_01736	CDS	1905	1970516	1972420	+	htpG		COG0326	Chaperone protein HtpG
FKKODPOK_01737	CDS	726	1972498	1973223	+				hypothetical protein
FKKODPOK_01738	CDS	873	1973308	1974180	-				hypothetical protein
FKKODPOK_01739	CDS	1626	1974383	1976008	+				hypothetical protein
FKKODPOK_01740	CDS	1221	1976174	1977394	-	fabB	2.3.1.41		3-oxoacyl-[acyl-carrier-protein] synthase 1
FKKODPOK_01741	CDS	516	1977405	1977920	-	fabA	4.2.1.59	COG0764	3-hydroxydecanoyl-[acyl-carrier-protein] dehydratase
FKKODPOK_01742	CDS	1926	1978138	1980063	-	rcsC_5	2.7.13.3		Sensor histidine kinase RcsC
FKKODPOK_01743	CDS	1026	1980359	1981384	+	gpsA	1.1.1.94		Glycerol-3-phosphate dehydrogenase [NAD(P)+]
FKKODPOK_01744	CDS	345	1981425	1981769	+				hypothetical protein
FKKODPOK_01745	CDS	459	1981766	1982224	+	sixA	3.1.3.-	COG2062	Phosphohistidine phosphatase SixA
FKKODPOK_01746	CDS	444	1982325	1982768	+		3.1.2.-	COG2050	Putative esterase
FKKODPOK_01747	CDS	834	1982881	1983714	+				hypothetical protein
FKKODPOK_01748	CDS	855	1983711	1984565	+	menH_2	4.2.99.20		2-succinyl-6-hydroxy-2,4-cyclohexadiene-1-carboxylate synthase
FKKODPOK_01749	CDS	819	1984716	1985534	+				hypothetical protein
FKKODPOK_01750	CDS	1053	1985634	1986686	+	ydiK_1		COG0628	Putative transport protein YdiK
FKKODPOK_01751	CDS	855	1986742	1987596	-				hypothetical protein
FKKODPOK_01752	CDS	1086	1987713	1988798	-	sasA_8	2.7.-.-		Adaptive-response sensory-kinase SasA
FKKODPOK_01753	CDS	753	1988795	1989547	-	ompR_2			Transcriptional regulatory protein OmpR
FKKODPOK_01754	CDS	96	1991946	1992041	+				hypothetical protein
FKKODPOK_01755	CDS	1695	1992047	1993741	+	kdpA		COG2060	Potassium-transporting ATPase potassium-binding subunit
FKKODPOK_01756	CDS	2067	1993752	1995818	+	kdpB	7.2.2.6	COG2216	Potassium-transporting ATPase ATP-binding subunit
FKKODPOK_01757	CDS	567	1995882	1996448	+	kdpC		COG2156	Potassium-transporting ATPase KdpC subunit
FKKODPOK_01758	CDS	2658	1996595	1999252	+	kdpD	2.7.13.3	COG2205	Sensor protein KdpD
FKKODPOK_01759	CDS	699	1999308	2000006	+	kdpE		COG0745	Transcriptional regulatory protein KdpE
FKKODPOK_01760	CDS	1065	2000244	2001308	-			COG1752	putative NTE family protein
FKKODPOK_01761	CDS	393	2001571	2001963	+				hypothetical protein
FKKODPOK_01762	CDS	279	2002160	2002438	+				hypothetical protein
FKKODPOK_01763	CDS	918	2002705	2003622	+				hypothetical protein
FKKODPOK_01764	CDS	954	2003622	2004575	+				hypothetical protein
FKKODPOK_01765	CDS	2001	2004589	2006589	+	tgpA	2.3.2.13	COG1305	Protein-glutamine gamma-glutamyltransferase
FKKODPOK_01766	CDS	780	2006610	2007389	+				hypothetical protein
FKKODPOK_01767	CDS	795	2007489	2008283	+				hypothetical protein
FKKODPOK_01768	CDS	219	2008373	2008591	-				hypothetical protein
FKKODPOK_01769	CDS	804	2008868	2009671	-	tatD	3.1.11.-	COG0084	3'-5' ssDNA/RNA exonuclease TatD
FKKODPOK_01770	CDS	1422	2010011	2011432	+	mltF_3	4.2.2.-	COG4623	Membrane-bound lytic murein transglycosylase F
FKKODPOK_01771	CDS	438	2011534	2011971	+	mhqP	1.-.-.-	COG2259	Putative oxidoreductase MhqP
FKKODPOK_01772	CDS	318	2012583	2012900	+				hypothetical protein
FKKODPOK_01773	CDS	936	2012887	2013822	-				hypothetical protein
FKKODPOK_01774	CDS	1017	2014056	2015072	-	qorA_1	1.6.5.5	COG0604	Quinone oxidoreductase 1
FKKODPOK_01775	CDS	477	2015280	2015756	+				hypothetical protein
FKKODPOK_01776	CDS	903	2015767	2016669	-	dmlR_7			HTH-type transcriptional regulator DmlR
FKKODPOK_01777	CDS	1170	2016769	2017938	+	argD_1	2.6.1.11	COG4992	Acetylornithine aminotransferase
FKKODPOK_01778	CDS	372	2018426	2018797	-				hypothetical protein
FKKODPOK_01779	CDS	1239	2018868	2020106	-	cpg2_1	3.4.17.11		Carboxypeptidase G2
FKKODPOK_01780	CDS	2364	2020274	2022637	+	polB	2.7.7.7	COG0417	DNA polymerase II
FKKODPOK_01781	CDS	1098	2022707	2023804	-			COG0614	putative protein
FKKODPOK_01782	CDS	2112	2023804	2025915	-	fatA_1			Ferric-anguibactin receptor FatA
FKKODPOK_01783	CDS	765	2025927	2026691	-	fepC		COG1120	Ferric enterobactin transport ATP-binding protein FepC
FKKODPOK_01784	CDS	1020	2026688	2027707	-			COG0609	putative ABC transporter permease protein
FKKODPOK_01785	CDS	870	2027970	2028839	-		4.1.1.112	COG2513	Oxaloacetate decarboxylase
FKKODPOK_01786	CDS	369	2029193	2029561	+				hypothetical protein
FKKODPOK_01787	CDS	321	2029542	2029862	+				hypothetical protein
FKKODPOK_01788	CDS	1566	2029978	2031543	+	hpxW	3.5.1.126	COG0405	Oxamate amidohydrolase proenzyme
FKKODPOK_01789	CDS	693	2031670	2032362	+				hypothetical protein
FKKODPOK_01790	CDS	1227	2032503	2033729	-	codA	3.5.4.1	COG0402	Cytosine deaminase
FKKODPOK_01791	CDS	2493	2033726	2036218	-	btuD_5	7.6.2.8		Vitamin B12 import ATP-binding protein BtuD
FKKODPOK_01792	CDS	870	2036215	2037084	-	livH_2		COG0559	High-affinity branched-chain amino acid transport system permease protein LivH
FKKODPOK_01793	CDS	1188	2037137	2038324	-			COG0683	Leu/Ile/Val-binding protein
FKKODPOK_01794	CDS	399	2038512	2038910	+				hypothetical protein
FKKODPOK_01795	CDS	381	2039073	2039453	+				hypothetical protein
FKKODPOK_01796	CDS	798	2039771	2040568	+	araG_1	7.5.2.12	COG1129	Arabinose import ATP-binding protein AraG
FKKODPOK_01797	CDS	771	2040571	2041341	+	rbsA_2	7.5.2.7	COG1129	Ribose import ATP-binding protein RbsA
FKKODPOK_01798	CDS	993	2041407	2042399	+	rbsC_3		COG1172	Ribose import permease protein RbsC
FKKODPOK_01799	CDS	942	2042463	2043404	+	purR_1			HTH-type transcriptional repressor PurR
FKKODPOK_01800	CDS	999	2043431	2044429	+	rbsR_2		COG1609	Ribose operon repressor
FKKODPOK_01801	CDS	1485	2044458	2045942	+	xylB_2	2.7.1.17	COG1070	Xylulose kinase
FKKODPOK_01802	CDS	264	2046150	2046413	-				hypothetical protein
FKKODPOK_01803	CDS	420	2046564	2046983	-				hypothetical protein
FKKODPOK_01804	CDS	1332	2047092	2048423	-	oprD_4	3.4.21.-		Porin D
FKKODPOK_01805	CDS	315	2048641	2048955	-				hypothetical protein
FKKODPOK_01806	CDS	324	2049201	2049524	-				hypothetical protein
FKKODPOK_01807	CDS	906	2049614	2050519	-	occR_1			Octopine catabolism/uptake operon regulatory protein OccR
FKKODPOK_01808	CDS	1125	2050640	2051764	+	hcnC_1	1.4.99.5	COG0665	Hydrogen cyanide synthase subunit HcnC
FKKODPOK_01809	CDS	327	2051754	2052080	+				hypothetical protein
FKKODPOK_01810	CDS	1074	2052073	2053146	+		1.18.1.2		Ferredoxin--NADP reductase
FKKODPOK_01811	CDS	357	2053493	2053849	+				hypothetical protein
FKKODPOK_01812	CDS	777	2053981	2054757	+	argT_2		COG0834	Lysine/arginine/ornithine-binding periplasmic protein
FKKODPOK_01813	CDS	684	2054785	2055468	-	rspR_2		COG1802	HTH-type transcriptional repressor RspR
FKKODPOK_01814	CDS	831	2055729	2056559	+	crt_1	4.2.1.150	COG1024	Short-chain-enoyl-CoA hydratase
FKKODPOK_01815	CDS	1194	2056561	2057754	+	yfdE_1	2.8.3.19	COG1804	Acetyl-CoA:oxalate CoA-transferase
FKKODPOK_01816	CDS	1308	2057810	2059117	+	sauU_1			putative sulfoacetate transporter SauU
FKKODPOK_01817	CDS	1020	2059442	2060461	+	pstS_2		COG0226	Phosphate-binding protein PstS
FKKODPOK_01818	CDS	996	2060532	2061527	+	pstC		COG0573	Phosphate transport system permease protein PstC
FKKODPOK_01819	CDS	879	2061524	2062402	+	pstA		COG0581	Phosphate transport system permease protein PstA
FKKODPOK_01820	CDS	780	2062402	2063181	+	pstB_1	7.3.2.1	COG1117	Phosphate import ATP-binding protein PstB
FKKODPOK_01821	CDS	933	2063432	2064364	-	nodD2_2			Nodulation protein D 2
FKKODPOK_01822	CDS	273	2064628	2064900	-				hypothetical protein
FKKODPOK_01823	CDS	1650	2064897	2066546	-				hypothetical protein
FKKODPOK_01824	CDS	489	2066546	2067034	-				hypothetical protein
FKKODPOK_01825	CDS	1896	2067031	2068926	-				hypothetical protein
FKKODPOK_01826	CDS	168	2069244	2069411	-				hypothetical protein
FKKODPOK_01827	CDS	516	2069545	2070060	-				hypothetical protein
FKKODPOK_01828	CDS	828	2070057	2070884	-				hypothetical protein
FKKODPOK_01829	CDS	2433	2070881	2073313	-				hypothetical protein
FKKODPOK_01830	CDS	801	2073575	2074375	+	gdhI	1.1.1.47	COG1028	Glucose 1-dehydrogenase 1
FKKODPOK_01831	CDS	1851	2074368	2076218	+		3.2.1.28	COG3387	Trehalase
FKKODPOK_01832	CDS	216	2076234	2076449	+				hypothetical protein
FKKODPOK_01833	CDS	1431	2076578	2078008	-				hypothetical protein
FKKODPOK_01834	CDS	972	2078125	2079096	-				hypothetical protein
FKKODPOK_01835	CDS	741	2079093	2079833	-		1.-.-.-	COG1028	putative oxidoreductase
FKKODPOK_01836	CDS	1317	2079830	2081146	-	dprE1	1.1.98.3	COG0277	Decaprenylphosphoryl-beta-D-ribose oxidase
FKKODPOK_01837	CDS	1452	2081143	2082594	-	COQ2	2.5.1.39		4-hydroxybenzoate polyprenyltransferase, mitochondrial
FKKODPOK_01838	CDS	255	2082784	2083038	-				hypothetical protein
FKKODPOK_01839	CDS	1560	2083257	2084816	+	luxO		COG3604	Regulatory protein LuxO
FKKODPOK_01840	CDS	180	2084950	2085129	-				hypothetical protein
FKKODPOK_01841	CDS	1434	2085206	2086639	-	ydjE			Inner membrane metabolite transport protein YdjE
FKKODPOK_01842	CDS	1320	2086755	2088074	+	mntH_1			Divalent metal cation transporter MntH
FKKODPOK_01843	CDS	459	2088222	2088680	-				hypothetical protein
FKKODPOK_01844	CDS	882	2088817	2089698	-	glnQ_2			Glutamine transport ATP-binding protein GlnQ
FKKODPOK_01845	CDS	660	2089698	2090357	-	yecS_1		COG0765	L-cystine transport system permease protein YecS
FKKODPOK_01846	CDS	660	2090354	2091013	-	yecS_2		COG0765	L-cystine transport system permease protein YecS
FKKODPOK_01847	CDS	858	2091096	2091953	-	mltF_4	4.2.2.-		Membrane-bound lytic murein transglycosylase F
FKKODPOK_01848	CDS	1398	2092246	2093643	+	norG_2		COG1167	HTH-type transcriptional regulator NorG
FKKODPOK_01849	CDS	972	2093806	2094777	+	tdcB_1	4.3.1.19	COG1171	L-threonine ammonia-lyase
FKKODPOK_01850	CDS	993	2094809	2095801	+	ala	1.4.1.1		Alanine dehydrogenase
FKKODPOK_01851	CDS	1191	2095850	2097040	+	doeA	3.5.4.44	COG0006	Ectoine hydrolase
FKKODPOK_01852	CDS	1002	2097044	2098045	+	doeB	3.5.1.125	COG3608	N-alpha-acetyl-L-2,4-diaminobutyric acid deacetylase
FKKODPOK_01853	CDS	801	2098211	2099011	-	pbpG	3.4.21.-	COG1686	D-alanyl-D-alanine endopeptidase
FKKODPOK_01854	CDS	561	2099429	2099989	+				hypothetical protein
FKKODPOK_01855	CDS	183	2100105	2100287	-				hypothetical protein
FKKODPOK_01856	CDS	195	2100517	2100711	-				hypothetical protein
FKKODPOK_01857	CDS	372	2100986	2101357	-				hypothetical protein
FKKODPOK_01858	CDS	813	2101584	2102396	+	sdhL	1.1.1.25	COG0169	Shikimate dehydrogenase-like protein
FKKODPOK_01859	CDS	681	2102484	2103164	-				hypothetical protein
FKKODPOK_01860	CDS	510	2103273	2103782	+				hypothetical protein
FKKODPOK_01861	CDS	1158	2103971	2105128	+	pbuE		COG2814	Purine efflux pump PbuE
FKKODPOK_01862	CDS	897	2105146	2106042	-	nhaR		COG0583	Transcriptional activator protein NhaR
FKKODPOK_01863	CDS	765	2106159	2106923	+				hypothetical protein
FKKODPOK_01864	CDS	177	2107040	2107216	-				hypothetical protein
FKKODPOK_01865	CDS	657	2107474	2108130	+				hypothetical protein
FKKODPOK_01866	CDS	1284	2108251	2109534	-	puuB_2	1.4.3.-		Gamma-glutamylputrescine oxidoreductase
FKKODPOK_01867	tRNA	77	2109739	2109815	+				tRNA-Val(gac)
FKKODPOK_01868	CDS	279	2109908	2110186	-				hypothetical protein
FKKODPOK_01869	CDS	345	2110287	2110631	-				hypothetical protein
FKKODPOK_01870	CDS	1035	2110730	2111764	-				hypothetical protein
FKKODPOK_01871	tRNA	77	2112000	2112076	+				tRNA-Val(gac)
FKKODPOK_01872	CDS	555	2112318	2112872	+				hypothetical protein
FKKODPOK_01873	CDS	345	2113005	2113349	+				hypothetical protein
FKKODPOK_01874	CDS	633	2113409	2114041	-				hypothetical protein
FKKODPOK_01875	CDS	1467	2114248	2115714	-				hypothetical protein
FKKODPOK_01876	CDS	345	2116043	2116387	+			COG3171	putative protein
FKKODPOK_01877	CDS	3633	2116461	2120093	-	bvgS_2	2.7.13.3		Virulence sensor protein BvgS
FKKODPOK_01878	CDS	627	2120102	2120728	-	bvgA_1			Virulence factors putative positive transcription regulator BvgA
FKKODPOK_01879	CDS	513	2121101	2121613	-				hypothetical protein
FKKODPOK_01880	CDS	1332	2121781	2123112	-	dgt	3.1.5.1	COG0232	Deoxyguanosinetriphosphate triphosphohydrolase
FKKODPOK_01881	CDS	1164	2123198	2124361	-	ykuI		COG2200	putative EAL-domain containing protein YkuI
FKKODPOK_01882	CDS	339	2124485	2124823	-				hypothetical protein
FKKODPOK_01883	CDS	387	2124820	2125206	-				hypothetical protein
FKKODPOK_01884	CDS	315	2125212	2125526	-	yqjD_1		COG4575	putative protein YqjD
FKKODPOK_01885	CDS	1209	2125884	2127092	+	amtB_1			Ammonia channel
FKKODPOK_01886	CDS	1086	2127230	2128315	+				hypothetical protein
FKKODPOK_01887	CDS	237	2128361	2128597	+				hypothetical protein
FKKODPOK_01888	CDS	267	2128610	2128876	-				hypothetical protein
FKKODPOK_01889	CDS	891	2129351	2130241	+				hypothetical protein
FKKODPOK_01890	CDS	801	2130308	2131108	+	srlR_1		COG1349	Glucitol operon repressor
FKKODPOK_01891	CDS	630	2131292	2131921	-	cobC_1	3.1.3.73	COG0406	Adenosylcobalamin/alpha-ribazole phosphatase
FKKODPOK_01892	CDS	1353	2132135	2133487	+	abaF_2			Fosfomycin resistance protein AbaF
FKKODPOK_01893	CDS	960	2133525	2134484	+	mmgB_2	1.1.1.157	COG1250	putative 3-hydroxybutyryl-CoA dehydrogenase
FKKODPOK_01894	CDS	570	2134565	2135134	-				hypothetical protein
FKKODPOK_01895	CDS	1578	2135281	2136858	-		1.2.1.26		Alpha-ketoglutaric semialdehyde dehydrogenase
FKKODPOK_01896	CDS	969	2136922	2137890	-				hypothetical protein
FKKODPOK_01897	CDS	972	2137887	2138858	-				hypothetical protein
FKKODPOK_01898	CDS	459	2138876	2139334	-				hypothetical protein
FKKODPOK_01899	CDS	1959	2139410	2141368	-	siaT		COG1593	Sialic acid TRAP transporter permease protein SiaT
FKKODPOK_01900	CDS	1044	2141382	2142425	-				hypothetical protein
FKKODPOK_01901	CDS	1209	2142493	2143701	-	yfdE_2	2.8.3.19	COG1804	Acetyl-CoA:oxalate CoA-transferase
FKKODPOK_01902	CDS	780	2143703	2144482	-	crt_2	4.2.1.150	COG1024	Short-chain-enoyl-CoA hydratase
FKKODPOK_01903	CDS	1140	2144586	2145725	-	dhaT_1	1.1.1.202	COG1454	1,3-propanediol dehydrogenase
FKKODPOK_01904	CDS	927	2145901	2146827	+	gbpR_3			HTH-type transcriptional regulator GbpR
FKKODPOK_01905	CDS	1335	2147011	2148345	+				hypothetical protein
FKKODPOK_01906	CDS	510	2148464	2148973	+	fecI_1		COG1595	putative RNA polymerase sigma factor FecI
FKKODPOK_01907	CDS	954	2148978	2149931	+	fecR_1		COG3712	Protein FecR
FKKODPOK_01908	CDS	2499	2150078	2152576	+	fhuA_1		COG1629	Ferrichrome outer membrane transporter/phage receptor
FKKODPOK_01909	CDS	1035	2153346	2154380	-	gntR_2			HTH-type transcriptional regulator GntR
FKKODPOK_01910	CDS	882	2154607	2155488	+	ribN_1			Riboflavin transporter
FKKODPOK_01911	CDS	897	2155514	2156410	-				hypothetical protein
FKKODPOK_01912	CDS	1335	2156543	2157877	+	hisC_1	2.6.1.9		Histidinol-phosphate aminotransferase
FKKODPOK_01913	CDS	681	2158054	2158734	+				hypothetical protein
FKKODPOK_01914	CDS	2424	2159077	2161500	-	quiA	1.1.5.8	COG4993	Quinate/shikimate dehydrogenase (quinone)
FKKODPOK_01915	CDS	459	2161926	2162384	+				hypothetical protein
FKKODPOK_01916	CDS	651	2162381	2163031	+	azoR_1	1.7.1.17	COG1182	FMN-dependent NADH-azoreductase
FKKODPOK_01917	CDS	411	2163179	2163589	+				hypothetical protein
FKKODPOK_01918	CDS	2196	2163712	2165907	+				hypothetical protein
FKKODPOK_01919	CDS	294	2165896	2166189	-				hypothetical protein
FKKODPOK_01920	CDS	1320	2166321	2167640	-				hypothetical protein
FKKODPOK_01921	CDS	1056	2167748	2168803	+				hypothetical protein
FKKODPOK_01922	CDS	420	2168840	2169259	-				hypothetical protein
FKKODPOK_01923	CDS	840	2169457	2170296	+	yghU	1.8.4.-	COG0625	Disulfide-bond oxidoreductase YghU
FKKODPOK_01924	CDS	939	2171576	2172514	+	yfeX	1.11.1.-	COG2837	Dye-decolorizing peroxidase YfeX
FKKODPOK_01925	CDS	357	2172560	2172916	-				hypothetical protein
FKKODPOK_01926	CDS	435	2173131	2173565	+				hypothetical protein
FKKODPOK_01927	CDS	2205	2173682	2175886	+	ycaO		COG1944	Ribosomal protein S12 methylthiotransferase accessory factor YcaO
FKKODPOK_01928	CDS	591	2175875	2176465	-				hypothetical protein
FKKODPOK_01929	CDS	660	2176599	2177258	+				hypothetical protein
FKKODPOK_01930	CDS	462	2177294	2177755	-	ibpA_2		COG0071	Small heat shock protein IbpA
FKKODPOK_01931	CDS	504	2177886	2178389	-				hypothetical protein
FKKODPOK_01932	CDS	894	2178586	2179479	-	pgrR_1			HTH-type transcriptional regulator PgrR
FKKODPOK_01933	CDS	729	2179581	2180309	+		1.-.-.-		putative oxidoreductase
FKKODPOK_01934	CDS	510	2180445	2180954	+	fecI_2		COG1595	putative RNA polymerase sigma factor FecI
FKKODPOK_01935	CDS	963	2180954	2181916	+	fecR_2		COG3712	Protein FecR
FKKODPOK_01936	CDS	2406	2181984	2184389	+	fcuA_1			Ferrichrome receptor FcuA
FKKODPOK_01937	CDS	771	2184596	2185366	+	baiA1	1.1.1.395		3alpha-hydroxy bile acid-CoA-ester 3-dehydrogenase 1/3
FKKODPOK_01938	CDS	993	2185470	2186462	-				hypothetical protein
FKKODPOK_01939	CDS	1494	2186731	2188224	+	malT_1			HTH-type transcriptional regulator MalT
FKKODPOK_01940	CDS	303	2188297	2188599	-				hypothetical protein
FKKODPOK_01941	CDS	669	2188774	2189442	-	hchA	3.1.2.-		Protein/nucleic acid deglycase HchA
FKKODPOK_01942	CDS	909	2189578	2190486	+	pcpR_1			PCP degradation transcriptional activation protein
FKKODPOK_01943	CDS	435	2190492	2190926	-	ypeA	2.3.1.-	COG0456	Acetyltransferase YpeA
FKKODPOK_01944	CDS	2265	2191226	2193490	+	katG	1.11.1.21	COG0376	Catalase-peroxidase
FKKODPOK_01945	CDS	990	2193566	2194555	-	dhaAF	3.8.1.5		Haloalkane dehalogenase
FKKODPOK_01946	CDS	900	2194702	2195601	+	dmlR_8			HTH-type transcriptional regulator DmlR
FKKODPOK_01947	CDS	633	2195721	2196353	+	yfcF	2.5.1.18	COG0625	Glutathione S-transferase YfcF
FKKODPOK_01948	CDS	546	2196993	2197538	+	sttH_1	3.5.2.19		Streptothricin hydrolase
FKKODPOK_01949	CDS	504	2197734	2198237	+	fecI_3		COG1595	putative RNA polymerase sigma factor FecI
FKKODPOK_01950	CDS	1005	2198287	2199291	+				hypothetical protein
FKKODPOK_01951	CDS	2475	2199400	2201874	+	fecA		COG4772	Fe(3+) dicitrate transport protein FecA
FKKODPOK_01952	CDS	1905	2201914	2203818	-	norR_1			Anaerobic nitric oxide reductase transcription regulator NorR
FKKODPOK_01953	CDS	483	2204059	2204541	+				hypothetical protein
FKKODPOK_01954	CDS	978	2204715	2205692	+	nitA_1	3.5.5.7		Aliphatic nitrilase
FKKODPOK_01955	CDS	1083	2205679	2206761	+				hypothetical protein
FKKODPOK_01956	CDS	561	2206803	2207363	+				hypothetical protein
FKKODPOK_01957	CDS	1029	2207356	2208384	+	thiL_1	2.7.4.16		Thiamine-monophosphate kinase
FKKODPOK_01958	CDS	321	2208386	2208706	+				hypothetical protein
FKKODPOK_01959	CDS	1350	2208703	2210052	+				hypothetical protein
FKKODPOK_01960	CDS	732	2210304	2211035	+	mngR		COG2188	Mannosyl-D-glycerate transport/metabolism system repressor MngR
FKKODPOK_01961	CDS	1290	2211108	2212397	+	naiP			Putative niacin/nicotinamide transporter NaiP
FKKODPOK_01962	CDS	846	2212453	2213298	+	pmdD_1	3.1.1.57	COG3618	2-pyrone-4,6-dicarbaxylate hydrolase
FKKODPOK_01963	CDS	1413	2213488	2214900	-	ttgC_1			Toluene efflux pump outer membrane protein TtgC
FKKODPOK_01964	CDS	1167	2214884	2216050	-	mdtE			Multidrug resistance protein MdtE
FKKODPOK_01965	CDS	3243	2216040	2219282	-	mdtC_1			Multidrug resistance protein MdtC
FKKODPOK_01966	CDS	414	2219491	2219904	+				hypothetical protein
FKKODPOK_01967	CDS	162	2220192	2220353	+				hypothetical protein
FKKODPOK_01968	CDS	1392	2220404	2221795	-	sasA_9	2.7.-.-		Adaptive-response sensory-kinase SasA
FKKODPOK_01969	CDS	684	2221773	2222456	-	cusR_1		COG0745	Transcriptional regulatory protein CusR
FKKODPOK_01970	CDS	918	2222679	2223596	-	yfdC		COG2116	Inner membrane protein YfdC
FKKODPOK_01971	CDS	654	2223754	2224407	-	pncA	3.5.1.19	COG1335	Nicotinamidase
FKKODPOK_01972	CDS	966	2224434	2225399	-	hprA_1	1.1.1.29	COG1052	Glycerate dehydrogenase
FKKODPOK_01973	CDS	654	2225584	2226237	-				hypothetical protein
FKKODPOK_01974	CDS	1344	2226378	2227721	-	gudD_1	4.2.1.40		Glucarate dehydratase
FKKODPOK_01975	CDS	1350	2227798	2229147	-	ttuB_2			Putative tartrate transporter
FKKODPOK_01976	CDS	714	2229493	2230206	+	nanR_3		COG2186	HTH-type transcriptional repressor NanR
FKKODPOK_01977	CDS	1197	2230255	2231451	-				hypothetical protein
FKKODPOK_01978	CDS	330	2231491	2231820	-				hypothetical protein
FKKODPOK_01979	CDS	225	2231801	2232025	-				hypothetical protein
FKKODPOK_01980	CDS	1089	2232225	2233313	+	cdaR		COG3835	Carbohydrate diacid regulator
FKKODPOK_01981	CDS	1203	2233327	2234529	-				hypothetical protein
FKKODPOK_01982	CDS	1137	2234832	2235968	+	garK	2.7.1.165	COG1929	Glycerate 2-kinase
FKKODPOK_01983	CDS	174	2236147	2236320	-				hypothetical protein
FKKODPOK_01984	CDS	258	2236336	2236593	-				hypothetical protein
FKKODPOK_01985	CDS	1536	2236757	2238292	-	stp_2			Multidrug resistance protein Stp
FKKODPOK_01986	CDS	876	2238519	2239394	+	hcaR_2			Hca operon transcriptional activator HcaR
FKKODPOK_01987	CDS	1815	2239424	2241238	-	kefC		COG0475	Glutathione-regulated potassium-efflux system protein KefC
FKKODPOK_01988	CDS	189	2241441	2241629	+				hypothetical protein
FKKODPOK_01989	CDS	267	2241899	2242165	+				hypothetical protein
FKKODPOK_01990	CDS	426	2242293	2242718	+		2.3.1.-		Acetyltransferase
FKKODPOK_01991	CDS	1239	2242753	2243991	-	dadA1_1	1.4.99.-	COG0665	D-amino acid dehydrogenase 1
FKKODPOK_01992	CDS	1032	2244133	2245164	+	dpkA	1.5.1.21	COG2055	Delta(1)-pyrroline-2-carboxylate/Delta(1)-piperideine-2-carboxylate reductase
FKKODPOK_01993	CDS	213	2245332	2245544	+				hypothetical protein
FKKODPOK_01994	CDS	351	2245943	2246293	+				hypothetical protein
FKKODPOK_01995	CDS	255	2246377	2246631	+				hypothetical protein
FKKODPOK_01996	CDS	786	2246628	2247413	+	map_2	3.4.11.18	COG0024	Methionine aminopeptidase
FKKODPOK_01997	CDS	255	2247614	2247868	-				hypothetical protein
FKKODPOK_01998	CDS	774	2247892	2248665	+				hypothetical protein
[truncated: 3,981 more rows]

## Sheet: Table S2
Table S2. IAA concentration measurement data.
Measurement type	Sample	Replicates			Average	SD
		1	2	3
Synthetic IAA absorbance (535nm)	1mg/L	0.01395	0.000866667	0.000866667	0.00522778	0.00755367
	25mg/L	0.139083	0.120933	0.123483	0.127833	0.00982584
	50mg/L	0.252267	0.255483	0.255433	0.254394	0.00184286
	100mg/L	0.503783	0.486267	0.487217	0.492422	0.00985045
	200mg/L	0.93115	0.872	0.898183	0.900444	0.0296398
Bacterial absorbance without L-Trp (535nm) in Salkowski's method	P. A-2	2.37407	1.85556	1.96667	2.06543	0.273004
Bacterial absorbance with L-Trp (535nm) in Salkowski's method	P. A-2	16.87	16.115	17.037	16.674	0.491257
Bacterial IAA concentration without L-Trp in UPLC	P. A-2	2.3	2.35	1.36	2.00333	0.557704
Bacterial IAA concentration with L-Trp in UPLC	P. A-2	15.02	11	6.91	10.9767	4.05505

## Sheet: Table S3
Table S3. Overall A. thaliana (ecotype Col-0) growth-related data
Measurement type	Sample	Replicates			Average	SD
		1	2	3
Fresh weight (mg) / per plant	D1 C.	0.8875	0.954167	0.8125	0.884722	0.0708743
	D3 C.	1.925	1.65833	1.6625	1.74861	0.152772
	D5 C.	2.7	2.58333	2.81667	2.7	0.116669
	D7 C.	4.55	4.75833	4.24667	4.51833	0.257299
	D1 T.	1.0333	0.9875	0.85	0.956933	0.0953963
	D3 T.	2.075	2.275	2.11667	2.15556	0.105519
	D5 T.	3.61667	3.475	3.63333	3.575	0.0870013
	D7 T.	5.925	5.78333	5.85	5.85278	0.0708758
Lateral root number / per plant	D5 C.	0.25	0.916666	0.416667	0.527778	0.346944
	D7 C.	1.08333	2.5	2.25	1.94444	0.75615
	D5 T.	2.91667	2.25	2.3333	2.49999	0.363249
	D7 T.	6	5.83333	6.8333	6.22221	0.535741
Lateral root thickness (mm) / per lateral root	D5 C.	0.111	0.155455	0.2642	0.176885	0.0788162
	D7 C.	0.165692	0.2536	0.201815	0.207036	0.0441859
	D5 T.	0.258429	0.389741	0.270321	0.306164	0.0726239
	D7 T.	0.293764	0.269157	0.284598	0.282506	0.0124361
Fresh weight in the hypocotyl excision (mg) / per plant	D10 C.	6.08333	6.75	6.58333	6.47222	0.346944
	D10 T.	7.33333	7.98333	8.16667	7.82778	0.437903
Adventitious root number in the hypocotyl excision / per plant	D10 C.	2.16666	2.33333	2.25	2.25	0.083335
	D10 T.	4	5.2	4	4.4	0.69282

## Sheet: Table S4
Table S4. Tobacco (N. tabacum) fresh weight data.
Measurement type	Sample	Replicates			Average	SD
		1	2	3
Fresh weight (mg) / per plant	D14 C.	37	39	33.1	36.3667	3.00056
	D14 T.	72.9	71	72	71.9667	0.950438

## Sheet: Table S5
Table S5. Peanut (A. hypogaea) fresh weight data.
Measurement type	Sample	Replicates			Average	SD
		1	2	3
Fresh weight (g) / per plant	D14 C.	4.3866	5.1322	4.5252	4.681	0.397
	D14 T.	6.056	6.423	6.483	6.321	0.231

## Sheet: Table S6
Table S6. Primers used to RT-qPCR analysis.
Gene ID	Gene name	Primer Fw Sequence (5'-3')	Primer Rev Sequence (5'-3')
AtARF7	NM_180716	GGTCTTAAGCTAAACAGACAACCT	AGTCCATGTGTTGTCATGAATATCC
AtARF19	NM_101780	AAGCTAAACAGACAACCTACTGAG	TGGCCTCGATAGATATGTCTGAA
AtTAA1	NM_105724	GGTGTACGGTGACGATACGTGGT	GACTCCTGGCTAGTGAAGAGAGTGC
AtYUC1	NM_119406	TCCAAAAACGAGTTCTTGGCCTA	TGGAATCTCGGGGAAGTATGGAT
AtYUC2	NM_117399	TATGATCGTCTTCGACTTCATCTCC	ATAACCCACACCGCCTATCGAAC
AtAAO1	NM_180718	AGGAACACGGGAACGATAGGTG	CAAGATGGAATCTCGAGGCTCAAA
AtAMI1	NM_100769	GTTTCATCTCTCTTAGAAGCTGGTG	AACTCGTACACTCCCTCCGGTAT
AtAUX1	NM_129368	ATCATCTGGACAAGAGAACATGGACT	TAAAGCACTAGCTTTGTTGGACCTG
AtABP1	NM_116532	CATCTCCGATCGTCGTCGTCTT	GCAATACGGAGCCAGCAACAGTC
AtNIT1	NM_180680	GAGGGGTTTATCGGTGGCTATC	ACTGTGCAATAGAGGGTATACCCTT
AtPIN1	NM_106017	TAGTCATGGGGATACCTCTTCTCAA	CGAAACAATAGATCCTGCTGTGTCTG
AtARR1	AB016471	AACATAGAGGAGGTGGTGGTGGT	CCAGACGACACGCGGTTTCTTC
AtARR7	NM_101763	CGGTTGGTGAGGTCATGAGG	CCAAGATACTGCAAAGCCCTA
AtAHK2	AB046869	TTATGCAAGCCGACAGTTCCACA	GAATAGCTAGATCGAATCGTTC
AtTOB1	NM_105872	GAGCATGGGACTGGCTCTAT	CGAGGGAGCTGAGACAAGCAA
AtECH2	NM_106264	CCAAGATGCTGTGGATTCCG	ACCTGGCAAATCCAGTCCTT
AtIBR1	NM_116791	GGACTAACTAAGGCGCTTGC	ACCTTCCCTCACTTCAGAGC
AtIBR3	NM_111561	CGAGATTGCTCAGGGTAGGT	TGCGCAATGAACTTCCCAAA
AtIBR10	NM_117522	CGATCTTGCATGGGCTCAAA	AACAACAGCTCTCTCCTCGC
AtRD20	AY063964.1	TAGCAAATACGCGCTAACGG	TCAAAGCAACCTCTCACAGC
AtRD29A	AK318828.1	TGATGGTCAACGGAAGGTCA	ATCTCCGGTACTCCTCCAGT
AtRD29B	AY081282.1	GAAACATCGGACTGGGAAGC	TCCGTTGACCACCGAGATAG
AtKIN1	NM_121601	CCAACAAGAATGCCTTCCAAGC	GCTGCCGCATCCGATACACT

## Sheet: Table S7
Table S7. Threshold cycle (Ct) values of classical reference genes calculated by RT-qPCR analysis.
Gene name	Sample	Replicates			Average	SD
		1	2	3
Actin2	D1 C. root	18.59	19.92	19.12	19.21	0.669552
	D3 C. root	18.38	19.59	18.95	18.9733	0.605337
	D5 C. root	18.73	19.71	19.13	19.19	0.492747
	D7 C. root	18.65	19.3	18.81	18.92	0.338674
	D1 T. root	18.38	20.24	19.43	19.35	0.932577
	D3 T. root	19	19.74	19.15	19.2967	0.391195
	D5 T. root	19.16	18.99	20.15	19.4333	0.626445
	D7 T. root	20.1	21.05	21.4	20.85	0.672681
ARF7	D1 C. root	27.22	28.66	27.35	27.7433	0.796513
	D3 C. root	27.09	28.4	27.13	27.54	0.74505
	D5 C. root	27.13	27.8	27.08	27.3367	0.402036
	D7 C. root	27.21	27.51	26.73	27.15	0.393446
	D1 T. root	28.02	28.69	27.01	27.9067	0.845715
	D3 T. root	28.25	28.39	26.75	27.7967	0.909139
	D5 T. root	28.06	27.9	27.48	27.8133	0.299555
	D7 T. root	28.06	27.77	27.38	27.7367	0.341223
ARF19	D1 C. root	27.49	27.91	26.17	27.19	0.907965
	D3 C. root	27.1	27.43	25.76	26.7633	0.88444
	D5 C. root	27.44	26.86	26.35	26.8833	0.545374
	D7 C. root	27.52	26.48	25.7	26.5667	0.91309
	D1 T. root	27.02	28.2	26.74	27.32	0.774855
	D3 T. root	27.27	27.4	25.8	26.8233	0.888613
	D5 T. root	27.53	27.05	26.46	27.0133	0.535942
	D7 T. root	26.9	27.33	26.65	26.96	0.343948
AMI1	D1 C. root	26.49	26.12	26.1	26.2367	0.219621
	D3 C. root	25.67	25.69	26.51	25.9567	0.479305
	D5 C. root	26.37	26.49	25.44	26.1	0.574717
	D7 C. root	25.41	26.67	25.18	25.7533	0.802143
	D1 T. root	26.22	26.5	25.79	26.17	0.357631
	D3 T. root	26.46	26.74	26.54	26.58	0.144222
	D5 T. root	27.52	26.97	27.21	27.2333	0.275741
	D7 T. root	26.81	27.36	27	27.0567	0.279344
TAA1	D1 C. root	27.5	27.72	26.94	27.3867	0.402161
	D3 C. root	27.24	26.89	27.36	27.1633	0.244199
	D5 C. root	27.26	26.99	27.19	27.1467	0.140119
	D7 C. root	26.68	27.74	26.77	27.0633	0.587736
	D1 T. root	27.11	27.65	26.81	27.19	0.425676
	D3 T. root	27.19	28.37	25.84	27.1333	1.26595
	D5 T. root	27.04	26.54	26.91	26.83	0.259422
	D7 T. root	27.18	27.19	27.34	27.2367	0.0896289
YUC1	D1 C. root	28.89	28.83	29.13	28.95	0.158745
	D3 C. root	28.66	28.9	29.66	29.0733	0.522047
	D5 C. root	28.57	28.13	28.88	28.5267	0.376873
	D7 C. root	28.56	28.48	28.17	28.4033	0.205994
	D1 T. root	29.11	29.13	29.2	29.1467	0.0472582
	D3 T. root	29.26	29.35	29.45	29.3533	0.0950438
	D5 T. root	28.46	28.7	28.27	28.4767	0.215484
	D7 T. root	27.93	28.44	27.54	27.97	0.451331
YUC2	D1 C. root	29.64	28.3	28.61	28.85	0.701498
	D3 C. root	29.34	29.5	29.65	29.4967	0.155027
	D5 C. root	29.11	28.8	28.62	28.8433	0.247857
	D7 C. root	29.2	28.63	28.39	28.74	0.416053
	D1 T. root	29.93	28.34	28.54	28.9367	0.866045
	D3 T. root	30.28	28.99	28.81	29.36	0.80181
	D5 T. root	29.7	28.75	28.56	29.0033	0.610765
	D7 T. root	28.45	28.24	27.52	28.07	0.48775
AAO1	D1 C. root	25.66	23.98	25.49	25.0433	0.924788
	D3 C. root	25.38	24.67	25.31	25.12	0.39128
	D5 C. root	25.31	24.05	24.38	24.58	0.653376
	D7 C. root	24.84	23.97	25.45	24.7533	0.743797
	D1 T. root	25.82	24.84	25.69	25.45	0.532259
	D3 T. root	26.35	25.19	25.79	25.7767	0.580115
	D5 T. root	26.94	25.44	25.84	26.0733	0.776745
	D7 T. root	26.89	26	27.24	26.71	0.639296
NIT1	D1 C. root	22.06	22.06	20.64	21.5867	0.819837
	D3 C. root	21.27	22.03	19.98	21.0933	1.03636
	D5 C. root	21.22	21.24	20.23	20.8967	0.577437
	D7 C. root	21.55	23.22	21.18	21.9833	1.08685
	D1 T. root	21.66	23.01	20.96	21.8767	1.04203
	D3 T. root	21.83	22.98	20.76	21.8567	1.11024
	D5 T. root	22.37	22.42	22.03	22.2733	0.212211
	D7 T. root	23.63	25.31	23.87	24.27	0.908625
AUX1	D1 C. root	22.7	22.42	23.89	23.0033	0.780534
	D3 C. root	21.99	22.46	23.14	22.53	0.578187
	D5 C. root	22.18	21.94	22.32	22.1467	0.19218
	D7 C. root	22.71	22.34	23.84	22.9633	0.78143
	D1 T. root	22.81	23.27	24.05	23.3767	0.626844
	D3 T. root	21.15	22.53	23.37	22.35	1.12089
	D5 T. root	22.61	23.5	23.71	23.2733	0.583981
	D7 T. root	24.4	24.21	25.72	24.7767	0.822456
ABP1	D1 C. root	25.35	25.13	24.58	25.02	0.396611
	D3 C. root	25.2	24.84	24.59	24.8767	0.306649
	D5 C. root	25.47	25.04	24.5	25.0033	0.486038
	D7 C. root	25.91	26.16	24.74	25.6033	0.758046
	D1 T. root	26.42	26.01	24.88	25.77	0.797559
	D3 T. root	26.37	25.72	24.66	25.5833	0.863153
	D5 T. root	27.31	25.79	25.67	26.2567	0.914185
	D7 T. root	27.24	27.33	26.48	27.0167	0.46694
PIN1	D1 C. root	27.7	27.77	26.54	27.3367	0.690821
	D3 C. root	27.71	26.89	26.27	26.9567	0.722311
	D5 C. root	26.82	26.14	26.07	26.3433	0.414287
	D7 C. root	27.06	27.41	26.31	26.9267	0.561991
	D1 T. root	27.7	27.32	26.04	27.02	0.869713
	D3 T. root	27.23	26.96	25.8	26.6633	0.759759
	D5 T. root	27.79	26.51	26.3	26.8667	0.806494
	D7 T. root	27.93	28.28	26.83	27.68	0.756637
ARR1	D1 C. root	26.62	26.98	25.5	26.3667	0.771838
	D3 C. root	26.77	26.72	25.67	26.3867	0.621155
	D5 C. root	26.65	26.43	25.66	26.2467	0.51984
	D7 C. root	26.43	26.7	25.94	26.3567	0.38527
	D1 T. root	26.42	27.04	25.66	26.3733	0.691183
	D3 T. root	26.79	26.45	25.53	26.2567	0.651869
	D5 T. root	26.49	25.66	26.18	26.11	0.419404
	D7 T. root	27.08	26.36	26.56	26.6667	0.371663
AHK2	D1 C. root	25.84	25.83	25.61	25.76	0.13
	D3 C. root	25.81	25.68	25.71	25.7333	0.0680686
	D5 C. root	25.41	25.28	25.36	25.35	0.0655744
	D7 C. root	25.29	24.8	25.29	25.1267	0.282902
	D1 T. root	25.95	26.14	25.78	25.9567	0.180093
	D3 T. root	25.83	25.72	25.44	25.6633	0.20108
	D5 T. root	26.08	24.6	26.3	25.66	0.924554
	D7 T. root	25.81	25.75	26.8	26.12	0.589661
Actin2	3h C. leaf 0mM	19.55	19.61	19.64	19.6	0.0458258
	3h C. leaf 100mM	20.25	20.07	19.9	20.0733	0.175024
	3h C. leaf 150mM	20.41	20.68	20.29	20.46	0.19975
	3h T. leaf 0mM	19.7	19.77	19.74	19.7367	0.0351188
	3h T. leaf 100mM	19.77	20.02	20.1	19.9633	0.172143
	3h T. leaf 150mM	20.27	19.83	19.93	20.01	0.230651
	6h C. leaf 0mM	18.89	18.98	18.97	18.9467	0.0493288
	6h C. leaf 100mM	19.3	19.38	19.13	19.27	0.127671
	6h C. leaf 150mM	19.3	19.53	19.04	19.29	0.245153
	6h T. leaf 0mM	18.94	19.02	19.08	19.0133	0.0702377
	6h T. leaf 100mM	18.83	18.92	19.05	18.9333	0.110604
	6h T. leaf 150mM	19.3	19.04	19.4	19.2467	0.185831
	12h C. leaf 0mM	19.12	19.5	19.51	19.3767	0.222336
	12h C. leaf 100mM	19.51	19.35	19.19	19.35	0.16
	12h C. leaf 150mM	19.58	19.84	20.04	19.82	0.230651
	12h T. leaf 0mM	19.38	19.3	19.38	19.3533	0.046188
	12h T. leaf 100mM	18.97	19.26	19.46	19.23	0.246374
	12h T. leaf 150mM	19.54	20.13	20.15	19.94	0.346554
RD20	3h C. leaf 0mM	23.79	25.11	24.22	24.3733	0.673226
	3h C. leaf 100mM	19.26	19.28	19.6	19.38	0.190788
	3h C. leaf 150mM	18.43	17.74	18.01	18.06	0.347707
	3h T. leaf 0mM	25.04	24.64	25.36	25.0133	0.36074
	3h T. leaf 100mM	20.25	20.75	18.72	19.9067	1.05765
	3h T. leaf 150mM	19.11	18.32	18.42	18.6167	0.430155
	6h C. leaf 0mM	26.19	25.55	26.03	25.9233	0.333067
	6h C. leaf 100mM	23.53	23.4	22.95	23.2933	0.304357
	6h C. leaf 150mM	20.89	20.36	20.49	20.58	0.276225
	6h T. leaf 0mM	26.93	26.51	26.74	26.7267	0.210317
	6h T. leaf 100mM	23.12	24.2	23.89	23.7367	0.556088
	6h T. leaf 150mM	21.27	22.44	22.55	22.0867	0.709389
	12h C. leaf 0mM	25.14	25.09	25.37	25.2	0.149332
	12h C. leaf 100mM	24.11	24.19	23.42	23.9067	0.42336
	12h C. leaf 150mM	22.25	21.37	21.93	21.85	0.445421
	12h T. leaf 0mM	25.97	25.86	25.4	25.7433	0.302379
	12h T. leaf 100mM	26.11	25.08	25.74	25.6433	0.52176
	12h T. leaf 150mM	22.08	22.81	23.21	22.7	0.572975
RD29A	3h C. leaf 0mM	22.07	22.58	21.35	22	0.617981
	3h C. leaf 100mM	18.74	18.49	18.62	18.6167	0.125033
	3h C. leaf 150mM	18.48	18.66	17.89	18.3433	0.402782
	3h T. leaf 0mM	22.91	22.53	22.7	22.7133	0.190351
	3h T. leaf 100mM	20.07	20.05	19.93	20.0167	0.0757188
	3h T. leaf 150mM	18.64	18.27	18.69	18.5333	0.22942
	6h C. leaf 0mM	22.32	22.73	22.73	22.5933	0.236714
	6h C. leaf 100mM	21.03	20.84	21.59	21.1533	0.389915
	6h C. leaf 150mM	19.59	19.9	18.86	19.45	0.533948
	6h T. leaf 0mM	23.96	23.47	23.92	23.7833	0.272091
	6h T. leaf 100mM	21.99	22.34	22.42	22.25	0.228692
	6h T. leaf 150mM	20	20.99	20.15	20.38	0.533573
	12h C. leaf 0mM	22.99	23.24	23.66	23.2967	0.338575
	12h C. leaf 100mM	23.27	23.31	23.23	23.27	0.04
	12h C. leaf 150mM	21.48	20.92	21.21	21.2033	0.28006
	12h T. leaf 0mM	24.88	25.01	24.9	24.93	0.07
	12h T. leaf 100mM	23.97	24.04	24.91	24.3067	0.523673
	12h T. leaf 150mM	23.69	24.14	23.85	23.8933	0.228108
RD29B	3h C. leaf 0mM	28.48	28.11	28.3	28.2967	0.185023
	3h C. leaf 100mM	24.94	24.56	24.49	24.6633	0.242143
	3h C. leaf 150mM	22.14	22.98	21.45	22.19	0.766225
	3h T. leaf 0mM	28.02	27.79	27.56	27.79	0.23
	3h T. leaf 100mM	26.48	27.36	27.05	26.9633	0.446356
	3h T. leaf 150mM	23.5	22.43	24.13	23.3533	0.859438
	6h C. leaf 0mM	27.75	27.22	27.53	27.5	0.266271
	6h C. leaf 100mM	26.8	27.03	26.9	26.91	0.115326
	6h C. leaf 150mM	23.32	23.45	22.82	23.1967	0.332616
	6h T. leaf 0mM	28.04	27.97	28.13	28.0467	0.0802081
	6h T. leaf 100mM	27.85	28.36	28.41	28.2067	0.309892
	6h T. leaf 150mM	26.3	27.13	26.5	26.6433	0.433167
	12h C. leaf 0mM	28.22	28.36	28.9	28.4933	0.359073
	12h C. leaf 100mM	28.25	28.48	28.21	28.3133	0.145717
	12h C. leaf 150mM	27.65	28.02	27.36	27.6767	0.330807
	12h T. leaf 0mM	28.82	29.23	28.63	28.8933	0.306649
	12h T. leaf 100mM	28.56	28.26	29.02	28.6133	0.382797
	12h T. leaf 150mM	27.93	27.9	28.14	27.99	0.130767
KIN1	3h C. leaf 0mM	23.33	23.45	21.68	22.82	0.98909
	3h C. leaf 100mM	19.32	18.62	19.36	19.1	0.416173
	3h C. leaf 150mM	18.88	18.69	18.13	18.5667	0.389915
	3h T. leaf 0mM	23.4	22.67	23.42	23.1633	0.427356
	3h T. leaf 100mM	20.11	20.54	20.28	20.31	0.216564
	3h T. leaf 150mM	19.01	17.91	19.1	18.6733	0.662596
	6h C. leaf 0mM	21.98	22.93	22.03	22.3133	0.534634
	6h C. leaf 100mM	20.58	20.13	20.85	20.52	0.363731
	6h C. leaf 150mM	18.98	19.36	18.31	18.8833	0.531633
	6h T. leaf 0mM	24.68	23.39	23.69	23.92	0.675056
	6h T. leaf 100mM	20.79	20.34	20.74	20.6233	0.246644
	6h T. leaf 150mM	19.44	19.96	19.62	19.6733	0.264071
	12h C. leaf 0mM	22.56	23.28	22.88	22.9067	0.36074
	12h C. leaf 100mM	21.39	21.71	22.61	21.9033	0.632561
	12h C. leaf 150mM	20.75	19.27	21.37	20.4633	1.07895
	12h T. leaf 0mM	24.81	25.93	24.99	25.2433	0.601443
	12h T. leaf 100mM	22.44	23.24	23.54	23.0733	0.568624
	12h T. leaf 150mM	22.59	21.68	21.03	21.7667	0.783603
Actin2	D10 C. root	17.94	17.88	17.44	17.7533	0.273008
	D10 T. root	18.48	19.09	19.9	19.1567	0.712344
IBR1	D10 C. root	23.48	23.84	23.11	23.4767	0.365011
	D10 T. root	23.43	24.03	25.2	24.22	0.900167
IBR3	D10 C. root	22.93	22.91	22.96	22.9333	0.0251661
	D10 T. root	23.99	24.85	24.86	24.5667	0.499433
IBR10	D10 C. root	22.74	22.77	22.79	22.7667	0.0251661
	D10 T. root	22.87	24.13	24.48	23.8267	0.846778
TOB1	D10 C. root	23.8	23.11	23.28	23.3967	0.35949
	D10 T. root	22.77	23.17	23.96	23.3	0.605558
ECH2	D10 C. root	23.42	23.88	23.76	23.6867	0.238607
	D10 T. root	24.07	24.78	25.43	24.76	0.680221

## Sheet: Table S8
Table S8. Relative fold change values of validated genes calculated by RT-qPCR analysis.
Gene name	Sample	Replicates			Average	SD
		1	2	3
ARF7	D1 C. root	1	1	1	1	0
	D3 C. root	0.95	0.95	1.04	0.98	0.0519615
	D5 C. root	1.17	1.57	1.21	1.31667	0.220303
	D7 C. root	1.05	1.44	1.24	1.24333	0.195021
	D1 T. root	0.5	1.22	1.57	1.09667	0.545558
	D3 T. root	0.65	1.06	1.55	1.08667	0.450592
	D5 T. root	0.83	0.89	1.87	1.19667	0.583895
	D7 T. root	1.59	4.06	4.76	3.47	1.66532
ARF19	D1 C. root	1	1	1	1	0
	D3 C. root	1.13	1.11	1.18	1.14	0.0360555
	D5 C. root	1.14	1.79	0.89	1.27333	0.464579
	D7 C. root	1.02	1.75	1.12	1.29667	0.395769
	D1 T. root	1.2	1.02	0.84	1.02	0.18
	D3 T. root	1.55	1.26	1.32	1.37667	0.15308
	D5 T. root	1.44	0.95	1.67	1.35333	0.367741
	D7 T. root	4.29	3.27	3.48	3.68	0.538609
AMI1	D1 C. root	1	1	1	1	0
	D3 C. root	0.97	1.13	0.91	1.00333	0.113725
	D5 C. root	0.8	0.58	1.56	0.98	0.514198
	D7 C. root	1.35	1.45	1.96	1.58667	0.327159
	D1 T. root	1.32	1.06	1.78	1.38667	0.3646
	D3 T. root	1.33	1.13	0.96	1.14	0.185203
	D5 T. root	0.96	0.63	1.11	0.9	0.245561
	D7 T. root	2.79	2.55	3.01	2.78333	0.230072
TAA1	D1 C. root	1	1	1	1	0
	D3 C. root	0.66	1.48	0.9	1.01333	0.421584
	D5 C. root	0.86	1.24	0.83	0.976667	0.228546
	D7 C. root	1.13	2.1	1.16	1.46333	0.551574
	D1 T. root	1.43	1.44	1.57	1.48	0.0781025
	D3 T. root	1.61	1.1	2.79	1.83333	0.866853
	D5 T. root	2.69	2.58	2.45	2.57333	0.120139
	D7 T. root	4.35	8.69	4.26	5.76667	2.53208
YUC1	D1 C. root	1	1	1	1	0
	D3 C. root	2.43	0.8	0.84	1.35667	0.929749
	D5 C. root	2.79	1.21	1.17	1.72333	0.923977
	D7 C. root	2	2.71	2.01	2.24	0.407063
	D1 T. root	1.62	1.12	1.37	1.37	0.25
	D3 T. root	1.84	1.21	1.04	1.36333	0.421466
	D5 T. root	6.68	1.25	4.35	4.09333	2.72408
	D7 T. root	13.45	7.89	16.91	12.75	4.55056
YUC2	D1 C. root	1	1	1	1	0
	D3 C. root	0.67	0.9	0.59	0.72	0.160935
	D5 C. root	1.06	1.58	0.98	1.20667	0.325781
	D7 C. root	0.86	1.27	1.21	1.11333	0.221435
	D1 T. root	0.9	1.84	1.51	1.41667	0.4769
	D3 T. root	0.84	1.47	1.13	1.14667	0.315331
	D5 T. root	1.88	3.63	2.48	2.66333	0.889288
	D7 T. root	7.94	7.21	11.96	9.03667	2.55786
AAO1	D1 C. root	1	1	1	1	0
	D3 C. root	1.23	1.16	0.99	1.12667	0.123423
	D5 C. root	1.6	1.23	1.47	1.43333	0.187705
	D7 C. root	1.78	1.21	0.97	1.32	0.416053
	D1 T. root	1.06	1.01	1.1	1.05667	0.0450925
	D3 T. root	0.82	0.71	1.04	0.856667	0.168028
	D5 T. root	1.13	1.05	0.97	1.05	0.08
	D7 T. root	1.54	1.35	1.37	1.42	0.104403
NIT1	D1 C. root	1	1	1	1	0
	D3 C. root	0.95	0.85	1.91	1.23667	0.585263
	D5 C. root	1.31	1.32	1.31	1.31333	0.0057735
	D7 C. root	0.91	0.95	0.71	0.856667	0.128582
	D1 T. root	1.44	0.71	1.15	1.1	0.36756
	D3 T. root	1.53	0.91	1.2	1.21333	0.310215
	D5 T. root	1.58	0.89	0.91	1.12667	0.392726
	D7 T. root	1.17	0.63	0.6	0.8	0.32078
AUX1	D1 C. root	1	1	1	1	0
	D3 C. root	1.69	1.83	1.46	1.66	0.186815
	D5 C. root	1.16	1.8	2.03	1.66333	0.450814
	D7 C. root	0.93	1.27	0.97	1.05667	0.185831
	D1 T. root	1.1	1.02	1.13	1.08333	0.0568624
	D3 T. root	2.77	1.53	1.83	2.04333	0.646942
	D5 T. root	2.14	1.37	1.39	1.63333	0.4389
	D7 T. root	1.71	1.58	1.29	1.52667	0.215019
ABP1	D1 C. root	1	1	1	1	0
	D3 C. root	1.13	1.06	1.03	1.07333	0.051316
	D5 C. root	1.16	0.73	0.86	0.916667	0.22053
	D7 C. root	0.68	0.46	0.84	0.66	0.190788
	D1 T. root	0.56	0.69	0.97	0.74	0.209523
	D3 T. root	0.66	0.85	0.9	0.803333	0.126623
	D5 T. root	0.71	0.78	0.95	0.813333	0.123423
	D7 T. root	0.97	1	1.48	1.15	0.286182
PIN1	D1 C. root	1	1	1	1	0
	D3 C. root	1.01	1.6	1.25	1.28667	0.296704
	D5 C. root	2.31	2.11	1.13	1.85	0.631506
	D7 C. root	1.57	1.21	1.09	1.29	0.2498
	D1 T. root	1.18	1.73	1.68	1.53	0.304138
	D3 T. root	1.84	2.23	1.58	1.88333	0.327159
	D5 T. root	2.58	2.95	2.38	2.63667	0.289194
	D7 T. root	3.07	3.23	4.53	3.61	0.80075
ARR1	D1 C. root	1	1	1	1	0
	D3 C. root	0.78	0.95	0.79	0.84	0.0953939
	D5 C. root	1.08	1.27	0.9	1.08333	0.185023
	D7 C. root	1.19	0.79	0.59	0.856667	0.305505
	D1 T. root	0.99	1.2	1.11	1.1	0.105357
	D3 T. root	1.18	1.27	1	1.15	0.137477
	D5 T. root	1.62	1.31	1.27	1.4	0.191572
	D7 T. root	2.07	3.36	2.33	2.58667	0.682227
AHK2	D1 C. root	1	1	1	1	0
	D3 C. root	0.88	0.88	0.83	0.863333	0.0288675
	D5 C. root	1.48	1.27	1.2	1.31667	0.145717
	D7 C. root	1.53	1.33	1.01	1.29	0.262298
	D1 T. root	0.8	1.01	1.1	0.97	0.153948
	D3 T. root	1.34	0.95	1.15	1.14667	0.195021
	D5 T. root	1.26	1.23	1.27	1.25333	0.0208167
	D7 T. root	2.91	2.31	2.13	2.45	0.408412
RD20	3h C. leaf 0mM	1	1	1	1	0
	3h C. leaf 100mM	47.53	56.25	41.45	48.41	7.43914
	3h C. leaf 150mM	154.54	207.29	176.16	179.33	26.5175
	3h T. leaf 0mM	0.77	1.25	0.49	0.836667	0.384361
	3h T. leaf 100mM	33.55	30.28	39.25	34.36	4.53953
	3h T. leaf 150mM	62.22	98.89	78.12	79.7433	18.3888
	6h C. leaf 0mM	1	1	1	1	0
	6h C. leaf 100mM	7.9	7.36	8.45	7.90333	0.545008
	6h C. leaf 150mM	49.35	48.45	42.78	46.86	3.56192
	6h T. leaf 0mM	0.62	0.53	0.66	0.603333	0.0665833
	6h T. leaf 100mM	6.06	4.45	4.66	5.05667	0.875233
	6h T. leaf 150mM	20.25	18.93	15.03	18.07	2.71418
	12h C. leaf 0mM	1	1	1	1	0
	12h C. leaf 100mM	2.68	1.68	3.1	2.48667	0.729475
	12h C. leaf 150mM	12.2	14.68	13	13.2933	1.26575
	12h T. leaf 0mM	0.67	0.51	0.9	0.693333	0.196044
	12h T. leaf 100mM	0.46	0.85	0.75	0.686667	0.202567
	12h T. leaf 150mM	8.99	7.52	7.96	8.15667	0.754476
RD29A	3h C. leaf 0mM	1	1	1	1	0
	3h C. leaf 100mM	16.34	18.43	12.94	15.9033	2.77093
	3h C. leaf 150mM	22.86	25.78	22.27	23.6367	1.87948
	3h T. leaf 0mM	0.62	1.16	0.42	0.733333	0.382797
	3h T. leaf 100mM	4.66	6.67	4.68	5.33667	1.15474
	3h T. leaf 150mM	16.75	18.1	13.73	16.1933	2.23755
	6h C. leaf 0mM	1	1	1	1	0
	6h C. leaf 100mM	3.25	4.89	2.46	3.53333	1.23953
	6h C. leaf 150mM	11.08	12.41	13.35	12.28	1.14057
	6h T. leaf 0mM	0.33	0.62	0.47	0.473333	0.145029
	6h T. leaf 100mM	1.21	1.26	1.31	1.26	0.05
	6h T. leaf 150mM	5.63	4.48	6.41	5.50667	0.970893
	12h C. leaf 0mM	1	1	1	1	0
	12h C. leaf 100mM	1.31	1.14	1.08	1.17667	0.119304
	12h C. leaf 150mM	5.76	6.32	6.89	6.32333	0.565007
	12h T. leaf 0mM	0.39	0.34	0.39	0.373333	0.0288675
	12h T. leaf 100mM	0.55	0.65	0.41	0.536667	0.120554
	12h T. leaf 150mM	1	1.1	1.37	1.15667	0.191398
RD29B	3h C. leaf 0mM	1	1	1	1	0
	3h C. leaf 100mM	18.9	16.11	16.8	17.27	1.45317
	3h C. leaf 150mM	137.03	123.52	141.02	133.857	9.17142
	3h T. leaf 0mM	1.53	1.39	1.79	1.57	0.202978
	3h T. leaf 100mM	4.66	2.23	3.27	3.38667	1.21919
	3h T. leaf 150mM	48.98	44.71	40.01	44.5667	4.48672
	6h C. leaf 0mM	1	1	1	1	0
	6h C. leaf 100mM	2.57	1.51	1.73	1.93667	0.559404
	6h C. leaf 150mM	27.64	20.97	22.01	23.54	3.58858
	6h T. leaf 0mM	0.85	0.61	0.71	0.723333	0.120554
	6h T. leaf 100mM	0.9	0.44	0.57	0.636667	0.237136
	6h T. leaf 150mM	2.25	1.81	2.75	2.27	0.470319
	12h C. leaf 0mM	1	1	1	1	0
	12h C. leaf 100mM	1.57	1.2	1.29	1.35333	0.192959
	12h C. leaf 150mM	2.5	2.31	2.91	2.57333	0.306649
	12h T. leaf 0mM	0.79	0.48	1.1	0.79	0.31
	12h T. leaf 100mM	0.71	0.91	0.89	0.836667	0.110151
	12h T. leaf 150mM	1.39	2.13	1.83	1.78333	0.372201
KIN1	3h C. leaf 0mM	1	1	1	1	0
	3h C. leaf 100mM	26.17	25.12	19.98	23.7567	3.31256
	3h C. leaf 150mM	39.67	41.89	33.38	38.3133	4.41423
	3h T. leaf 0mM	1.06	1.32	0.92	1.1	0.202978
	3h T. leaf 100mM	7.85	9.99	6.63	8.15667	1.70086
	3h T. leaf 150mM	14.85	15.56	19.42	16.61	2.45929
	6h C. leaf 0mM	1	1	1	1	0
	6h C. leaf 100mM	4.51	6.19	4.53	5.07667	0.964227
	6h C. leaf 150mM	16.29	17.39	16.83	16.8367	0.55003
	6h T. leaf 0mM	0.16	0.75	0.34	0.416667	0.302379
	6h T. leaf 100mM	2.19	3.18	2.58	2.65	0.498698
	6h T. leaf 150mM	7.73	8.17	7.16	7.68667	0.506392
	12h C. leaf 0mM	1	1	1	1	0
	12h C. leaf 100mM	1.95	2.68	1.97	2.2	0.415812
	12h C. leaf 150mM	9.82	10.79	8.71	9.77333	1.04078
	12h T. leaf 0mM	0.25	0.14	0.21	0.2	0.0556776
	12h T. leaf 100mM	0.98	0.87	0.61	0.82	0.19
	12h T. leaf 150mM	2.71	4.29	4.62	3.87333	1.0209
IBR1	D10 C. root	1	1	1	1	0
	D10 T. root	1.95	1.52	1.29	1.58667	0.335012
IBR3	D10 C. root	1	1	1	1	0
	D10 T. root	1.05	1.04	1.39	1.16	0.199249
IBR10	D10 C. root	1	1	1	1	0
	D10 T. root	1.34	1.52	1.68	1.51333	0.170098
TOB1	D10 C. root	1	1	1	1	0
	D10 T. root	2.99	2.13	2.39	2.50333	0.441059
ECH2	D10 C. root	1	2.39	1	1.46333	0.802517
	D10 T. root	1.34	1.89	1.88	1.70333	0.314696

## Sheet: Table S9
Table S9. Summary of morphological and physiological measurements in A. thaliana (ecotype Col-0) under salt stress with or without P. A-2 treatment.
Measurement type	Sample		Replicates			Average	SD
			1	2	3
Leaf fresh weight (mg) / per plant	0mM NaCl	D14 C.	8.667	7	6.667	7.445	1.072
		D14 T.	13.333	14.6666	14	14	0.667
	100mM NaCl	D14 C.	6.33333	5.33333	6.33333	6	0.577
		D14 T.	11	13.3333	10.3333	11.556	1.575
	150mM NaCl	D14 C.	3.66666	3.66666	4.6666	0.577	0.577
		D14 T.	7.3333	7.6666	6.3333	0.694	0.694
Root fresh weight (mg) / per plant	0mM NaCl	D14 C.	1.5	1.16667	1.08333	0.22	0.22
		D14 T.	5.16667	5.25	4.66667	0.315	0.315
	100mM NaCl	D14 C.	2.08333	1.5	1.66666	0.3	0.3
		D14 T.	3.16666	4.33333	2.83333	0.788	0.788
	150mM NaCl	D14 C.	1.16666	0.75	1	0.21	0.21
		D14 T.	2.33333	2.83333	2.91666	0.315	0.315
Total Chlorophyll (μg mg−1 FW) / per plant	0mM NaCl	D14 C.	0.354	0.394	0.32	0.037	0.037
		D14 T.	0.353	0.351	0.302	0.029	0.029
	100mM NaCl	D14 C.	0.216	0.252	0.211	0.022	0.022
		D14 T.	0.3	0.368	0.337	0.034	0.034
	150mM NaCl	D14 C.	0.17	0.15	0.12	0.025	0.025
		D14 T.	0.263	0.272	0.334	0.29	0.039
SOD (U mg-1 protein) / per plant	0mM NaCl	D14 C.	1.391	1.489	2.182	1.687	0.431
		D14 T.	2.045	1.619	1.964	1.876	0.226
	100mM NaCl	D14 C.	2.086	2.119	2.238	2.148	0.08
		D14 T.	2.614	2.82	2.856	2.763	0.131
	150mM NaCl	D14 C.	1.669	1.689	1.894	1.751	0.125
		D14 T.	4.219	3.263	2.949	3.477	0.661
Proline (μmol g-1 FW) / per plant	0mM NaCl	D14 C.	0.0916674	0.317983	0.218248	0.209	0.113
		D14 T.	0.129974	0.155134	0.221121	0.169	0.047
	100mM NaCl	D14 C.	2.9912	2.31558	2.93516	2.747	0.375
		D14 T.	3.86208	4.54815	3.62017	4.01	0.481
	150mM NaCl	D14 C.	4.28157	3.80577	2.9998	3.696	0.648
		D14 T.	6.14983	5.81141	4.85914	5.607	0.669
MDA content (nmol g-1 FW) / per plant	0mM NaCl	D14 C.	71.276	56.6017	70.028	65.969	8.136
		D14 T.	27.4501	29.237	23.5172	26.735	2.926
	100mM NaCl	D14 C.	62.7634	49.7873	58.5	57.017	6.614
		D14 T.	43.4867	39.8771	41.7754	41.716	1.806
	150mM NaCl	D14 C.	53.7297	55.024	51.6066	53.453	1.725
		D14 T.	43.4867	42.9789	45.2015	43.889	1.165
TSS (mg/g FW) / per plant	0mM NaCl	D14 C.	0.10837	0.106138	0.11491	0.109806	0.00455891
		D14 T.	0.112868	0.115561	0.10195	0.110126	0.00720791
	100mM NaCl	D14 C.	0.104041	0.105304	0.104694	0.10468	0.000631719
		D14 T.	0.112069	0.107701	0.110179	0.109983	0.00219064
	150mM NaCl	D14 C.	0.118704	0.120369	0.117841	0.118971	0.00128503
		D14 T.	0.12792	0.13133	0.133608	0.130953	0.00286271
Trehalose (mg/g FW) / per plant	0mM NaCl	D14 C.	0.087461	0.103495	0.0928295	0.0945951	0.00816141
		D14 T.	0.084019	0.0903194	0.105524	0.0932875	0.0110555
	100mM NaCl	D14 C.	0.082858	0.083521	0.072545	0.0796413	0.00615454
		D14 T.	0.082628	0.08799	0.087234	0.0859507	0.00290224
	150mM NaCl	D14 C.	0.117593	0.119645	0.103326	0.113521	0.00888883
		D14 T.	0.130845	0.129726	0.139012	0.133194	0.00506922

## Sheet: Table S10
Table S10. Genome information of strains with high 16S rRNA sequence similarity.
No	Species	Strain	16S Similarity(%)	Orginal ANI	Assembly_level	Sequence date	Submitter	Genome size	GC percent	Contig	Annotation date	Total gene	Protein coding gene
	Pseudomonas	A-2			Complete Genome			6655306	59.81	1		5980	5896
1	Pseudomonas abietaniphila	ATCC 700689	98.5607	85.0093	Contig	2016-10-21	DOE - JOINT GENOME INSTITUTE	7222451	59.5	54	2023-04-22	6647	6487
2	Pseudomonas allokribbensis	IzPS23	98.6292	77.7606	Complete Genome	2020-10-08	Juntendo University	6565027	60.5	1	2023-04-21	6070	5926
3	Pseudomonas atacamensis	M7D1	98.7663	77.4771	Contig	2019-04-19	Universidad Autonoma de Chile	6170633	60	12	2023-08-25	5560	5419
4	Pseudomonas atagonensis	PS14	98.2865	77.3926	Scaffold	2020-03-16	Juntendo University	6126528	59.5	81	2023-05-06	5543	5337
5	Pseudomonas azerbaijanoccidentalis	SWRI74	98.6977	77.2947	Contig	2021-07-06	KU Leuven	6748268	59.5	29	2023-07-23	6218	6018
6	Pseudomonas baetica	a390	98.3402	77.6798	Contig	2023-03-30	DOE Joint Genome Institute	6568753	59	2	2023-03-31	6198	5793
7	Pseudomonas baltica	MBT-2	98.1494	76.327	Contig	2020-08-18	Max Rubner-Institut	4582415	62.5	28	2023-04-27	4152	3986
8	Pseudomonas coleopterorum	LMG 28558	98.0623	76.4487	Contig	2016-10-22	DOE - JOINT GENOME INSTITUTE	4922895	62	2	2023-04-23	4441	4306
9	Pseudomonas crudilactis	UCMA 17988	98.0123	77.3245	Contig	2020-07-21	Universite de Caen Normandie	6643144	59	82	2023-05-06	6013	5789
10	Pseudomonas fitomaticsae	FIT81	98.6977	77.8199	Complete Genome	2021-12-01	Center for Research in Agricultural Genomics (CRAG)	6492796	60.5	1	2023-12-14	5917	5758
11	Pseudomonas fulva	NBRC 16637	98.1494	74.98	Contig	2014-07-10	National Institute of Technology and Evaluation	4768229	62	46	2023-08-06	4356	4223
12	Pseudomonas germanica	FIT28	98.0123	77.3918	Complete Genome	2021-08-16	Center for Research in Agricultural Genomics (CRAG)	6713530	59	1	2023-05-01	6005	5844
13	Pseudomonas glycinae	MS586	98.7663	77.7865	Complete Genome	2017-12-21	Mississippi state university	6396728	60.5	1	2024-03-05	5859	5697
14	Pseudomonas gozinkensis	IzPS32d	98.7663	77.6976	Complete Genome	2020-10-08	Juntendo University	6563527	60.5	1	2023-04-21	5906	5760
15	Pseudomonas granadensis	LMG 27940	98.4236	77.5295	Chromosome	2016-10-21	DOE - JOINT GENOME INSTITUTE	5943170	60	1	2024-02-12	5295	5150
16	Pseudomonas hamedanensis	SWRI65	98.1494	77.31	Complete Genome	2021-07-06	KU Leuven	6045338	60	1	2024-01-07	5360	5224
17	Pseudomonas iranensis	SWRI54	98.8348	77.5645	Complete Genome	2021-07-06	KU Leuven	6073514	60	1	2023-07-23	5527	5379
18	Pseudomonas izuensis	IzPS43_3003	98.2865	77.4987	Scaffold	2020-01-13	Juntendo University	6867808	59.5	92	2023-05-06	6276	6112
19	Pseudomonas jessenii	DSM 17150	98.8348	77.5991	Contig	2017-07-28	Institute of Biochemistry and Biophysics Polish Academy of Sciences	6537206	59.5	13	2023-04-28	5972	5801
20	Pseudomonas khorasanensis	SWRI153	98.2865	77.0965	Contig	2021-07-06	KU Leuven	5637581	59.5	71	2023-07-23	5152	4954
21	Pseudomonas koreensis	Ps 9-14	98.9691	77.3581	Contig	2022-07-06	DOE Joint Genome Institute	5974792	60	1	2023-07-16	5295	5085
22	Pseudomonas laurylsulfativorans	AP3_22	98.4921	77.4401	Contig	2018-01-29	Institute of Biochemistry and Biophysics Polish Academy of Sciences	6686052	59.5	30	2024-03-28	6061	5850
23	Pseudomonas lutea	DSM 17257	98.0123	81.3012	Contig	2014-09-29	Kyungpook National University	5647497	60	5	2024-03-28	4987	4832
24	Pseudomonas monsensis	PGSB 8459	98.218	77.5255	Complete Genome	2021-07-06	KU Leuven	6422728	60	2	2023-07-23	5715	5542
25	Pseudomonas moorei	DSM 12647	98.3345	77.5958	Contig	2016-10-21	DOE - JOINT GENOME INSTITUTE	6546438	59.5	4	2023-05-03	6087	5893
26	Pseudomonas parafulva	NBRC 16636	98.0809	75.4588	Contig	2014-07-10	National Institute of Technology and Evaluation	4954362	62.5	55	2023-08-06	4541	4416
27	Pseudomonas reinekei	MT1	98.9712	77.253	Contig	2017-01-11	Universidad Andres Bello	6249573	59	63	2023-04-23	5772	5574
28	Pseudomonas rhizosphaerae	DSM 16299	98.1494	76.497	Complete Genome	2014-10-01	Kyungpook National University	4688635	62	1	2024-03-21	4226	4094
29	Pseudomonas rustica	MBT-4	98.0123	77.386	Contig	2021-05-10	Max Rubner-Institut	5861604	59	46	2024-03-29	5388	5251
30	Pseudomonas siliginis	SWRI31	98.355	77.4897	Contig	2021-07-06	KU Leuven	5690467	60	51	2023-07-23	5190	4999
31	Pseudomonas tensinigenes	ZA 5.3	98.2865	77.3617	Complete Genome	2021-06-21	KU Leuven	6621778	59.2	1	2023-07-23	5941	5790
32	Pseudomonas triticicola	SWRI88	98.4236	77.432	Contig	2021-07-06	KU Leuven	5820959	60	5	2021-07-01	5191	5015
33	Pseudomonas vancouverensis	ATCC 700688(CCUG 49675)	98.355	77.3728	Contig	2019-10-01	University of Gothenburg - CCUG	6492809	59.8	214	2019-09-26	6058	5925

[truncated: 5 more sheets: Table S11, Table S12, Table S13, Table S14, Table S15]
